# Supplementary material for: Molecular mechanism of enhanced ethanol tolerance associated with hfq overexpression in Zymomonas mobilis
Source: Front Bioeng Biotechnol. 2022 Dec 15;10:1098021. doi: 10.3389/fbioe.2022.1098021 (PMC9797736; doi:10.3389/fbioe.2022.1098021)
Supplement: Supplementary file 2 [file DataSheet2.xlsx]

## Sheet: Table S3
TABLE S3 List of all significantly differentially expressed genes in Z. mobilis strains in response to ethanol stress. Gene expression levels colored in red or green indicate the up-regulated and down-regulated, respectively. P-value is -log10(p-value). E0, without ethanol treatment; E8, with 8% ethanol treatment.
Locus_tag	Gene_name	Product	(E8 vs E0)	P-value (E8 vs E0)	Sig Index (E8 vs E0)	(E8 vs E0) ZM4	P-value (E8 vs E0) ZM4	Sig Index (E8 vs E0) ZM4	(E8 vs E0) ZM4-Δhfq	P-value (E8 vs E0) ZM4-Δhfq	Sig Index (E8 vs E0) ZM4-Δhfq	(E8 vs E0) ZM4-hfq	P-value (E8 vs E0) ZM4-hfq	Sig Index (E8 vs E0) ZM4-hfq
pZYM32_006	ZMOp32x006	TonB-dependent receptor plug domain protein	1.03369	4.20178	1	1.44513	3.67851	1	0.821582	2.39773	1	0.834347	2.42998	1
pZYM32_007	ZMOp32x007	Ca2+-dependent phosphoinositide phospholipase C	1.06299	3.65339	1	1.39108	2.99641	1	0.709441	1.63875	1	1.08845	2.45779	1
pZYM32_008	ZMOp32x008	PIN domain protein	2.3518	5.50045	1	2.5809	4.34743	1	2.39161	4.15868	1	2.08287	3.82016	1
pZYM32_009	ZMOp32x009	SinI-like DNA-binding domain protein	2.58053	5.15362	1	2.98373	4.1398	1	2.74546	3.93547	1	2.01241	3.19412	1
pZYM32_010	ZMOp32x010	Macro or A1pp domain protein	1.0431	2.78299	1	1.10088	1.78306	1	0.928458	1.49501	1	1.09995	1.78156	1
pZYM32_011	ZMOp32x011	hypothetical protein	0.711042	1.63184	1	1.23713	1.63947	1	0.666394	0.814885	0	0.229602	0.226502	0
pZYM32_012	ZMOp32x012	hypothetical protein	2.39148	2.80162	1	1.64198	1.13191	0	4.06857	2.7619	1	1.4639	0.990922	0
pZYM32_013	ZMOp32x013	hypothetical protein	1.66527	1.90053	1	1.70175	1.0791	0	3.24396	2.12515	1	0.0500915	0.0207756	0
pZYM32_014	ZMOp32x014	hypothetical protein	2.00567	2.37876	1	1.32277	0.857862	0	3.91808	2.63444	1	0.776169	0.44949	0
pZYM32_015	ZMOp32x015	Azospirillum phage Cd Gp10 family protein	3.26399	4.58542	1	3.80237	3.61037	1	2.99094	3.04739	1	2.99865	3.05328	1
pZYM32_020	ZMOp32x020	MazE antitoxin	0.82233	1.5536	1	1.22699	1.32259	1	0.413401	0.361726	0	0.826602	0.837631	0
pZYM32_022	ZMOp32x022	SIR2-like protein	0.800772	2.69298	1	1.05982	2.13191	1	0.638705	1.26832	0	0.703792	1.41134	1
pZYM32_023	ZMOp32x023	MTH538 TIR-like domain	0.893875	1.80013	1	1.37788	1.59825	1	0.179186	0.146673	0	1.12455	1.28357	0
pZYM32_024	ZMOp32x024	phage integrase	0.761096	4.24494	1	1.52166	4.60271	1	-0.196063	0.729765	0	0.957688	3.4684	1
pZYM33_001	ZMOp33x001	hypothetical protein	0.931942	3.41703	1	1.58025	3.36691	1	0.690152	1.64706	1	0.525427	1.22663	0
pZYM33_002	ZMOp33x002	putative Zeta toxin-like kinase	1.19094	5.54239	1	1.38204	4.5277	1	1.34701	4.46353	1	0.843762	3.32593	1
pZYM33_004	ZMOp33x004	CobQ/CobB/MinD/ParA nucleotide binding domain protein	0.536313	2.56963	1	0.452879	1.26856	0	1.03554	2.80722	1	0.120515	0.261271	0
pZYM33_008	ZMOp33x008	LysR family transcription regulator	-0.868246	3.6487	1	-0.988419	2.68115	1	-0.308996	0.802759	0	-1.30732	3.31603	1
pZYM33_012	ZMOp33x012	2-aminoethylphosphonate--pyruvate transaminase	1.11098	3.95415	1	1.33428	3.08357	1	1.44599	3.26978	1	0.55267	1.36753	1
pZYM33_016	ZMOp33x016	short-chain dehydrogenase/reductase SDR	0.856062	3.36067	1	0.992897	2.4612	1	0.962584	2.39617	1	0.612705	1.55039	1
pZYM33_017	ZMOp33x017	carboxymuconolactone decarboxylase-like protein	0.938885	3.4709	1	1.1756	2.72671	1	1.01904	2.41971	1	0.622024	1.50089	1
pZYM33_022	ZMOp33x022	NADP-dependent oxidoreductase domain protein	1.09193	4.80509	1	1.24776	3.77447	1	1.39336	4.04371	1	0.634651	2.2506	1
pZYM33_023	ZMOp33x023	NADP-dependent oxidoreductase domain protein	0.773094	3.73102	1	1.01524	3.07793	1	0.821689	2.60617	1	0.482355	1.5799	1
pZYM33_028	ZMOp33x028	winged helix-turn-helix DNA-binding domain protein	-0.717028	3.13389	1	-0.0434934	0.0797509	0	-0.285392	0.70602	0	-1.8222	4.04996	1
pZYM33_029	ZMOp33x029	Azospirillum phage Cd Gp10 family protein	1.52893	3.39623	1	2.7387	3.47582	1	0.705733	0.964253	0	1.14236	1.6472	1
pZYM33_030	ZMOp33x030	hypothetical protein	-0.627665	1.98774	1	0.0526344	0.0633239	0	0.897155	1.64193	1	-2.83278	4.13587	1
pZYM33_032	ZMOp33x032	hypothetical protein	1.07785	2.32018	1	2.27822	2.7448	1	-0.667493	0.768888	0	1.62283	2.04106	1
pZYM33_036	ZMOp33x036	ribonuclease toxin BrnT of type II toxin-antitoxin system	1.24463	1.91092	1	1.84921	1.63825	1	1.0095	0.827326	0	0.875177	0.696502	0
pZYM33_037	ZMOp33x037	cro/C1-type transcriptional repressor	0.54301	1.12174	0	0.738152	0.844166	0	1.69635	2.08273	1	-0.805474	0.936431	0
pZYM33_040	ZMOp33x040	death on curing (Doc) protein	-0.61846	2.47104	1	-0.5608	1.30427	1	-1.13419	2.59303	1	-0.160385	0.292988	0
pZYM36_001	ZMOp36x001	N-acetylmuramoyl-L-alanine amidase domain protein	2.31931	3.47888	1	2.82298	2.67204	1	1.59856	1.57054	1	2.53638	2.4426	1
pZYM36_002	ZMOp36x002	hypothetical protein	2.41985	4.19097	1	3.05469	3.42433	1	1.90237	2.36588	1	2.30248	2.77553	1
pZYM36_003	ZMOp36x003	hypothetical protein	1.62561	1.65224	1	2.4674	1.43733	1	1.75086	0.975075	0	0.658571	0.299924	0
pZYM36_004	ZMOp36x004	bacteriophage tail completion protein R	1.89446	2.39942	1	2.2043	1.64278	1	1.37681	0.973787	0	2.10225	1.56361	1
pZYM36_005	ZMOp36x005	phage virion morphogensis protein	1.69642	2.36284	1	2.16872	1.7759	1	0.882891	0.638668	0	2.03764	1.66698	1
pZYM36_006	ZMOp36x006	baseplate assembly protein J	2.50166	3.61256	1	3.48968	3.10356	1	1.49184	1.42881	1	2.52346	2.39073	1
pZYM36_007	ZMOp36x007	tail protein I	2.27245	2.95664	1	3.25645	2.53905	1	1.11601	0.828346	0	2.44488	1.96067	1
pZYM36_008	ZMOp36x008	bulb-type lectin domain protein	2.29264	3.40108	1	3.24671	2.93541	1	1.1131	1.02549	0	2.51812	2.38299	1
pZYM36_009	ZMOp36x009	hypothetical protein	2.20022	3.45659	1	2.92923	2.84936	1	1.30723	1.32489	1	2.3642	2.38618	1
pZYM36_010	ZMOp36x010	phage baseplate assembly protein V/Gp45	1.83528	3.05519	1	2.6349	2.63635	1	0.817217	0.775727	0	2.05371	2.1198	1
pZYM36_011	ZMOp36x011	tail sheath protein	1.6587	2.65654	1	2.618	2.45737	1	0.583006	0.468589	0	1.77509	1.70615	1
pZYM36_012	ZMOp36x012	tail tube protein	1.44333	2.58352	1	2.26405	2.37388	1	0.372899	0.310544	0	1.69305	1.80884	1
pZYM36_013	ZMOp36x013	bacteriophage putative tail protein Gp41	1.86854	3.21642	1	2.29825	2.45497	1	1.08711	1.15368	0	2.22027	2.38271	1
pZYM36_015	ZMOp36x015	phage tail tape measure protein	1.65392	3.07813	1	2.32266	2.61019	1	0.972942	1.09086	0	1.66617	1.93726	1
pZYM36_016	ZMOp36x016	phage P2 GpU family protein	1.9276	2.77718	1	2.40539	2.09151	1	1.36395	1.15688	0	2.01346	1.76002	1
pZYM36_017	ZMOp36x017	phage late control D family protein	1.61198	4.81578	1	2.00303	3.9889	1	1.02986	2.45483	1	1.80306	3.73299	1
pZYM36_025	ZMOp36x025	DNA-damage-inducible protein D	1.34311	5.32709	1	1.62817	4.42614	1	1.0029	3.25161	1	1.39826	4.04922	1
pZYM36_027	ZMOp36x027	hypothetical protein	1.14156	2.05746	1	1.38373	1.43343	1	0.109535	0.0760265	0	1.93141	2.01234	1
pZYM36_028	ZMOp36x028	hypothetical protein	0.846936	2.36814	1	1.3094	2.13808	1	0.155031	0.184382	0	1.07637	1.76997	1
pZYM36_029	ZMOp36x029	Lambda repressor-like DNA-binding domain protein	0.396524	1.09708	0	1.23556	2.04028	1	0.358702	0.503314	0	-0.404688	0.58297	0
pZYM36_030	ZMOp36x030	toxin HigB-like	0.616313	1.801	1	1.54772	2.53503	1	0.32224	0.451446	0	-0.0210217	0.0223451	0
pZYM36_031	ZMOp36x031	helix-turn-helix XRE super family protein	1.06633	2.72517	1	2.82619	3.71086	1	-0.601707	0.863918	0	0.974503	1.4953	1
pZYM36_033	ZMOp36x033	zinc finger Ogr/Delta-type transcriptional activator	1.03429	2.29159	1	1.1055	1.42085	1	1.21885	1.5766	1	0.778515	0.954337	0
pZYM36_034	ZMOp36x034	Azospirillum phage Cd Gp10 family protein	0.547612	1.15202	0	1.18071	1.46842	1	0.217428	0.198878	0	0.244697	0.228019	0
pZYM36_036	ZMOp36x036	winged helix-turn-helix DNA-binding domain protein	0.656714	1.83664	1	1.47651	2.34415	1	0.936714	1.50446	1	-0.443086	0.63069	0
pZYM36_037	ZMOp36x037	abortive infection system protein AbiD/AbiF-like protein	1.43517	6.18683	1	1.65061	5.13821	1	1.02982	3.95875	1	1.62508	5.0986	1
pZYM36_038	ZMOp36x038	hypothetical protein	0.954621	2.26541	1	1.43417	1.9856	1	-0.110446	0.104342	0	1.54014	2.12344	1
pZYM36_039	ZMOp36x039	CobQ/CobB/MinD/ParA nucleotide binding domain protein	0.751161	3.21735	1	1.26913	3.15976	1	0.46254	1.23082	0	0.521811	1.40636	1
pZYM36_041	ZMOp36x041	PBSX family phage portal protein	1.53481	4.11991	1	1.8835	3.29011	1	1.73873	3.10452	1	0.982201	1.90428	1
pZYM36_042	ZMOp36x042	putative ATPase terminase subunit protein	1.83951	3.19962	1	2.0229	2.20966	1	1.82478	2.00769	1	1.67085	1.84325	1
pZYM36_043	ZMOp36x043	capsid scaffolding protein GpO	2.22027	3.03043	1	2.38179	2.01682	1	1.95979	1.66291	1	2.31922	1.96619	1
pZYM36_044	ZMOp36x044	bacteriophage P2 GpN major capsid	2.32094	3.08879	1	2.57296	2.13021	1	2.32392	1.93455	1	2.06592	1.7215	1
pZYM36_045	ZMOp36x045	bacteriophage P2 GpM family protein	1.96026	3.58218	1	2.10582	2.49643	1	1.51849	1.84871	1	2.25649	2.64489	1
pZYM36_046	ZMOp36x046	bacteriophage head completion protein GpL	2.46473	3.48062	1	3.04464	2.70597	1	1.95836	1.81749	1	2.39121	2.19821	1
pZYM36_047	ZMOp36x047	phage tail protein X-like	1.64701	2.35147	1	2.08431	1.74818	1	1.42819	1.16315	0	1.42853	1.16347	0
pZYM39_001	ZMOp39x001	hypothetical protein	1.42807	1.84447	1	1.68685	1.22942	0	1.49215	1.0688	0	1.10521	0.748725	0
pZYM39_003	ZMOp39x003	hypothetical protein	1.50262	1.55248	1	2.02496	1.17909	0	0.983264	0.497319	0	1.49963	0.829789	0
pZYM39_004	ZMOp39x004	hypothetical protein	1.85592	4.23324	1	2.30554	3.42679	1	0.80871	1.3392	1	2.45353	3.57481	1
pZYM39_007	ZMOp39x007	TonB-dependent receptor beta-barrel protein	0.924152	2.98392	1	0.693968	1.3705	1	1.28724	2.50415	1	0.791249	1.57732	1
pZYM39_013	ZMOp39x013	type I ABC transporter ATPase	0.834848	3.20078	1	1.09957	2.58647	1	0.743367	1.80814	1	0.661604	1.60575	1
pZYM39_015	ZMOp39x015	ABC transporte ATPase	0.87753	2.39123	1	1.22257	1.9586	1	1.04215	1.67097	1	0.367868	0.49901	0
pZYM39_018	ZMOp39x018	secreted lipase	0.898037	3.54527	1	0.954157	2.44056	1	1.4416	3.36503	1	0.298358	0.701321	0
pZYM39_019	ZMOp39x019	hypothetical protein	1.43613	1.8152	1	1.85587	1.47778	1	2.14337	1.69867	1	0.309162	0.149791	0
pZYM39_023	ZMOp39x023	P-loop containing nucleoside triphosphate hydrolase domain protein	1.16514	3.2142	1	2.06892	3.27218	1	0.378925	0.57608	0	1.04758	1.83613	1
pZYM39_026	ZMOp39x026	partitioning protein ParA ATPase	0.618148	3.54531	1	0.917146	3.18108	1	1.26565	3.94973	1	-0.328353	1.21894	0
pZYM39_027	ZMOp39x027	outermembrane autotransporter	0.860522	4.56075	1	1.51952	4.60915	1	0.192565	0.717481	0	0.869477	3.25034	1
pZYM39_029	ZMOp39x029	hypothetical protein	1.20273	2.63239	1	1.61854	2.10998	1	1.90663	2.44316	1	0.0830253	0.0720599	0
pZYM39_031	ZMOp39x031	Alpha/Beta hydrolase fold	0.919446	3.49412	1	0.825148	2.05599	1	1.2777	2.98153	1	0.655486	1.63768	1
pZYM39_032	ZMOp39x032	winged helix-turn-helix DNA-binding domain protein	1.22563	4.72387	1	1.95821	4.52128	1	1.37658	3.65501	1	0.342105	1.00906	0
pZYM39_033	ZMOp39x033	hypothetical protein	3.64965	5.55982	1	4.13341	4.48385	1	3.611	4.14826	1	3.20454	3.8556	1
pZYM39_034	ZMOp39x034	XRE family transcriptional regulator	0.959598	2.29754	1	1.17633	1.64759	1	1.13779	1.59159	1	0.564679	0.713318	0
ZMO0003	cysC	adenylyl-sulfate kinase	-0.101655	0.0824194	0	-0.917555	0.553662	0	-1.61315	1.08821	0	2.22574	1.55389	1
ZMO0004	cysN	sulfate adenylyltransferase large subunit	0.00208472	0.00159106	0	-0.903045	0.557115	0	-1.77961	1.24635	0	2.68891	1.92218	1
ZMO0005	cysD	sulfate adenylyltransferase small subunit	0.270624	0.255126	0	-0.38326	0.201864	0	-1.75322	1.23362	0	2.94835	2.10952	1
ZMO0006	cysG1	siroheme synthase CysG	0.226745	0.20844	0	-0.17745	0.085873	0	-1.44334	0.990353	0	2.30102	1.66003	1
ZMO0007	cysH	phosphoadenosine phosphosulfate reductase	-0.0894665	0.114991	0	-0.785123	0.775075	0	-0.84608	0.847813	0	1.3628	1.46171	1
ZMO0014	rph	ribonuclease PH	0.745055	3.07446	1	1.01789	2.54752	1	0.438534	1.08955	0	0.778735	2.00389	1
ZMO0015	hrcA	heat-inducible transcription repressor HrcA	0.505766	1.13758	0	0.793637	1.01487	0	1.11736	1.48948	1	-0.393699	0.43573	0
ZMO0016	grpE	GrpE protein	0.882978	2.79495	1	1.16163	2.21202	1	1.37853	2.56813	1	0.108778	0.1474	0
ZMO0017	ZMO0017	RsmB-like methyltransferase	-0.401792	0.812167	0	-0.190236	0.172997	0	0.163744	0.146019	0	-1.17888	1.48462	1
ZMO0038	ZMO0038	ribosomal protein S30Ae/sigma 54 modulation protein	0.420478	1.02734	0	0.120707	0.123256	0	1.13786	1.67923	1	0.00286396	0.00260746	0
ZMO0053	pcaD	alpha/beta hydrolase fold protein	0.533261	2.14016	1	0.78713	1.83665	1	-0.186741	0.345667	0	0.999394	2.29868	1
ZMO0055	ZMO0055	anion permerase	0.702967	0.459089	0	-0.66203	0.222196	0	-1.68805	0.683202	0	4.45898	2.01272	1
ZMO0064	oprB1	carbohydrate-selective porin OprB	-1.40894	3.74118	1	-1.8929	3.14006	1	-1.43943	2.53025	1	-0.8945	1.6159	1
ZMO0085	mcp	methyl-accepting chemotaxis sensory transducer	0.894876	4.25999	1	1.2981	3.82464	1	0.625031	2.18198	1	0.761493	2.59239	1
ZMO0087	ZMO0087	hypothetical protein	-0.352825	1.06074	0	0.346454	0.536782	0	-1.04269	1.8854	1	-0.362238	0.566719	0
ZMO0099	ZMO0099	major facilitator superfamily transporter	0.629682	2.32762	1	0.861625	1.86798	1	-0.0770382	0.114727	0	1.10446	2.35359	1
ZMO0100	ZMO0100	HxlR family transcriptional regulator	0.436849	0.773322	0	1.61126	1.80303	1	-0.0977688	0.0724294	0	-0.20295	0.161656	0
ZMO0101	ZMO0101	NAD-dependent epimerase/dehydratase	4.45134	7.52759	1	4.51585	6.14363	1	4.28967	6.01136	1	4.54849	6.16218	1
ZMO0102	ZMO0102	hypothetical protein	3.29603	3.53746	1	2.47462	1.75887	1	3.68454	2.54136	1	3.72891	2.56701	1
ZMO0109	ZMO0109	hypothetical protein	-0.934583	2.28523	1	-0.423755	0.5157	0	-1.80591	2.51337	1	-0.57408	0.745863	0
ZMO0110	ZMO0110	glycosyl transferase family 2	-0.942551	2.85867	1	-0.698136	1.26947	0	-1.38211	2.49533	1	-0.747405	1.36887	1
ZMO0112	ZMO0112	hypothetical protein	0.667213	1.41824	1	0.231364	0.211011	0	1.72807	2.12694	1	0.0422045	0.0333268	0
ZMO0113	pabB	aminodeoxychorismate synthase component 1 PabB	-0.351405	0.993115	0	-0.524153	0.83192	0	0.477104	0.742951	0	-1.00717	1.7286	1
ZMO0130	phoC	acid phosphatase	-0.90203	2.68917	1	-0.766416	1.35762	1	-1.23149	2.19009	1	-0.708188	1.24366	0
ZMO0131	ZMO0131	metallophosphoesterase	-1.43598	3.74355	1	-0.878071	1.55527	1	-1.51806	2.60575	1	-1.91182	3.12141	1
ZMO0144	nadB	L-aspartate oxidase	-0.64715	2.52204	1	-1.12204	2.52422	1	0.121602	0.206685	0	-0.941007	2.16154	1
ZMO0145	ZMO0145	peptidase M28	-0.762673	2.50467	1	-0.741005	1.43134	1	-0.397626	0.69476	0	-1.14939	2.21673	1
ZMO0150	ZMO0150	GCN5-related N-acetyltransferase	-0.507832	2.8378	1	-1.29715	3.74443	1	-0.658971	2.22309	1	0.432622	1.46459	1
ZMO0164	tolA	Tol-Pal cell envelope complex membrane achoring protein TolA	0.449043	1.48226	1	0.161134	0.230266	0	1.00207	1.92	1	0.183923	0.268863	0
ZMO0169	ZMO0169	short-chain dehydrogenase/reductase	-0.759213	2.80694	1	-1.09585	2.41322	1	-0.168492	0.292663	0	-1.0133	2.25198	1
ZMO0174	ZMO0174	putative SnoaL-like polynucleotide cyclase	0.101523	0.144251	0	0.697719	0.737972	0	0.800894	0.870851	0	-1.19405	1.3774	1
ZMO0182	ahcY	S-adenosyl-L-homocysteine hydrolase	0.244111	1.59462	1	0.0857619	0.243529	0	-0.515439	1.9459	1	1.16201	3.72816	1
ZMO0184	ZMO0184	hypothetical protein	-1.4582	2.90791	1	-1.25335	1.5287	1	-2.35537	2.75229	1	-0.765866	0.874662	0
ZMO0189	sdaA	L-serine dehydratase 1	-1.0509	3.20621	1	-1.34504	2.53005	1	-0.190963	0.28432	0	-1.61669	2.93453	1
ZMO0190	ZMO0190	RpiR family transcriptional regulator	-0.947116	2.75412	1	-0.831887	1.4534	1	-1.61916	2.72534	1	-0.390299	0.600402	0
ZMO0197	ZMO0197	1A family penicillin-binding protein	-1.06264	4.37753	1	-1.03701	3.00117	1	-1.01595	2.9546	1	-1.13497	3.20875	1
ZMO0202	mcpA1	methyl-accepting chemotaxis sensory transducer	-0.942002	3.94729	1	-1.054	2.91614	1	-1.11118	3.036	1	-0.660821	1.94443	1
ZMO0204	czcD	cation efflux protein	-0.792098	1.37009	1	-0.908641	0.852827	0	0.110914	0.0743713	0	-1.57857	1.59194	1
ZMO0208	ZMO0208	GCN5-related N-acetyltransferase	0.977836	1.72826	1	0.465935	0.383938	0	0.754824	0.689914	0	1.71275	1.74796	1
ZMO0214	dinF	multidrug and toxic compound extrusion (MATE) efflux family protein	-0.858268	3.19625	1	-1.03366	2.39268	1	-0.6474	1.52144	1	-0.893747	2.09874	1
ZMO0215	ZMO0215	5-formyltetrahydrofolate cyclo-ligase	0.192895	0.335223	0	0.78758	0.944624	0	1.30065	1.65158	1	-1.50954	1.91726	1
ZMO0222	ZMO0222	DUF1330 domain-containing protein	-0.693412	1.64339	1	-0.529605	0.641559	0	-1.49535	2.04125	1	-0.0552807	0.0490455	0
ZMO0228	ZMO0228	putative polisoprenol-linked O-antigen translocase	-0.647549	2.1997	1	-0.51568	0.96671	0	-1.01415	2.00275	1	-0.412816	0.741217	0
ZMO0229	ZMO0229	ABC-type transport system permease	-1.03237	3.22444	1	-1.12408	2.2112	1	-1.45116	2.75058	1	-0.521863	0.984383	0
ZMO0231	ZMO0231	hypothetical protein	0.250146	0.602989	0	0.122115	0.1357	0	1.01585	1.61364	1	-0.387522	0.526359	0
ZMO0234	ZMO0234	protease Do	0.481481	2.07934	1	0.468478	1.13646	0	1.30085	3.02563	1	-0.324886	0.737508	0
ZMO0246	hslV	ATP-dependent protease subunit HslV	-0.207554	0.554214	0	0.173367	0.231359	0	0.589748	1.00509	0	-1.38578	2.4263	1
ZMO0247	hslU	heat shock protein ATPase subunit HslU	-0.110703	0.182669	0	0.221616	0.215789	0	0.707849	0.869231	0	-1.26158	1.66197	1
ZMO0249	rpmG	ribosomal protein L33	-0.653989	1.48316	1	-0.246374	0.243878	0	-1.34345	1.77024	1	-0.372144	0.39842	0
ZMO0254	cyaB	type I secretion system ATPase	-0.634069	2.64866	1	-0.419562	1.00058	0	-1.25968	2.95314	1	-0.22297	0.466796	0
ZMO0255	hlyD	HlyD family type I secretion membrane fusion protein	-0.787385	1.46728	1	-0.703877	0.681503	0	-0.247773	0.19565	0	-1.4105	1.52095	1
ZMO0256	ZMO0256	D-lactate dehydrogenase	0.850207	2.37245	1	0.521337	0.783303	0	0.930778	1.52048	1	1.0985	1.80317	1
ZMO0257	ZMO0257	winged helix family two component transcriptional regulator	0.661498	1.919	1	0.244459	0.321212	0	1.25137	2.08717	1	0.488669	0.743242	0
ZMO0270	ZMO0270	hypothetical protein	0.625399	1.99803	1	1.36499	2.46316	1	-0.475976	0.810289	0	0.987185	1.8255	1
ZMO0273	metK	S-adenosylmethionine synthase	-0.000357409	0.000969163	0	-0.446813	1.09544	0	-0.954782	2.38282	1	1.40052	3.23115	1
ZMO0276	ZMO0276	OstA family protein	-0.887073	4.818	1	-1.13397	4.06064	1	-0.926072	3.56926	1	-0.601181	2.58242	1
ZMO0282	ZMO0282	MFP subunit of RND efflux system transporter	-0.926225	4.09274	1	-1.08156	3.14891	1	-0.639967	2.02821	1	-1.05715	3.09633	1
ZMO0283	ZMO0283	hydrophobe/amphiphile efflux-1 (HAE1) family RND efflux system transporter	-0.883079	5.41312	1	-0.764187	3.68145	1	-0.745007	3.62035	1	-1.14004	4.66813	1
ZMO0290	ZMO0290	DUF445 domain-containing protein	-0.218862	0.460709	0	-0.0842901	0.0820936	0	0.684193	0.940726	0	-1.25649	1.83221	1
ZMO0296	ZMO0296	tRNA-specific adenosine deaminase	-0.659182	2.61603	1	-1.08875	2.51403	1	-0.648939	1.53448	1	-0.239854	0.477769	0
ZMO0301	ZMO0301	PepSY-associated TM helix domain protein	-1.2731	2.39119	1	-1.34829	1.48187	1	-0.859437	0.888315	0	-1.61158	1.78265	1
ZMO0331	ZMO0331	DUF882 domain-containing protein	1.11162	4.20223	1	1.49622	3.58785	1	1.31947	3.29017	1	0.519177	1.42493	1
ZMO0346	amtB	ammonium transporter	-0.949	4.40857	1	-1.00737	3.22341	1	-0.130198	0.367925	0	-1.70943	4.50644	1
ZMO0347	hfq	RNA chaperone Hfq	-0.212776	0.32259	0	-0.189957	0.149585	0	1.61058	1.79759	1	-2.05895	2.26853	1
ZMO0357	ZMO0357	hypothetical protein	-0.871505	2.90135	1	-1.11016	2.24301	1	-1.23486	2.46303	1	-0.269491	0.458714	0
ZMO0361	ZMO0361	hypothetical protein	-0.564278	2.00403	1	-0.267025	0.456863	0	-0.403545	0.754675	0	-1.02227	2.09074	1
ZMO0362	uvrB	excinuclease ABC B subunit	-0.564634	1.31822	1	-0.485208	0.576318	0	0.625031	0.783499	0	-1.83372	2.45217	1
ZMO0372	ZMO0372	AsnC family transcriptional regulator	-1.21789	3.68563	1	-0.743774	1.51427	1	-1.34052	2.64118	1	-1.56938	2.99177	1
ZMO0373	ZMO0373	hypothetical protein	-1.50371	2.31014	1	-1.11472	0.9474	0	-1.25339	1.08634	0	-2.14301	1.92753	1
ZMO0374	sacB	levansucrase	1.45421	1.86839	1	2.92044	2.15089	1	-0.000703644	0.000321041	0	1.44289	1.02191	0
ZMO0375	sacC	levansucrase/invertase	0.407101	0.380694	0	2.10793	1.39661	1	-1.99137	1.31206	1	1.10474	0.656837	0
ZMO0376	lon1	endopeptidase La	0.37718	1.11912	0	0.771771	1.34968	1	1.08849	1.92753	1	-0.728723	1.26654	0
ZMO0377	alkA	3-methyladenine DNA glycosylase/8-oxoguanine DNA glycosylase AlkA	-0.848852	2.47713	1	-1.09387	1.8894	1	-0.544163	0.877015	0	-0.908524	1.56501	1
ZMO0378	ZMO0378	helix-turn-helix domain-containing protein	0.929717	1.40398	1	2.25683	1.98358	1	-0.730914	0.554631	0	1.26324	1.0687	0
ZMO0379	ZMO0379	PBSX family phage terminase large subunit	1.06143	1.65023	1	2.4735	2.20156	1	-0.666745	0.508147	0	1.37754	1.20734	0
ZMO0380	ZMO0380	hypothetical protein	0.764665	1.00664	0	1.79187	1.41636	1	-0.691261	0.459546	0	1.19338	0.890271	0
ZMO0381	ZMO0381	hypothetical protein	0.881876	1.2164	0	2.29671	1.87311	1	-1.08645	0.81715	0	1.43537	1.13343	0
ZMO0383	ZMO0383	hypothetical protein	0.557384	0.62597	0	1.93538	1.41158	1	-1.17183	0.791467	0	0.908604	0.581414	0
ZMO0385	ZMO0385	hypothetical protein	2.36217	3.9797	1	3.40563	3.53601	1	1.28097	1.51784	1	2.39991	2.73073	1
ZMO0388	ZMO0388	hypothetical protein	0.718956	1.14754	0	1.93529	1.8396	1	-0.734616	0.612353	0	0.956194	0.842161	0
ZMO0389	ZMO0389	constituent protein	0.562423	0.827419	0	1.75875	1.61396	1	-0.901863	0.754174	0	0.830378	0.682454	0
ZMO0390	ZMO0390	hypothetical protein	0.804813	1.18152	0	1.92917	1.67968	1	-0.642211	0.467551	0	1.12748	0.923611	0
ZMO0393	ZMO0393	hypothetical protein	1.05076	1.52788	1	2.17478	1.8339	1	-0.734282	0.528914	0	1.71177	1.4309	1
ZMO0394	ZMO0394	hypothetical protein	0.643811	1.16751	0	1.63468	1.76188	1	-0.853482	0.854214	0	1.15024	1.20927	0
ZMO0395	ZMO0395	hypothetical protein	0.655177	0.678076	0	2.51983	1.68533	1	-1.47654	0.930071	0	0.922236	0.526808	0
ZMO0397	ZMO0397	hypothetical protein	0.680792	0.857622	0	2.28475	1.78843	1	-1.33818	0.996028	0	1.0958	0.785488	0
ZMO0398	ZMO0398	hypothetical protein	0.682198	0.693759	0	2.37042	1.54656	1	-1.66605	1.04476	0	1.34223	0.809105	0
ZMO0399	ZMO0399	peptidase S74 domain-containing protein	0.474259	0.422661	0	2.29118	1.42295	1	-1.70111	1.01701	0	0.832713	0.429698	0
ZMO0400	ZMO0400	hypothetical protein	0.415898	0.794315	0	1.79298	2.13965	1	-1.2357	1.4752	1	0.690422	0.754738	0
ZMO0401	ZMO0401	diguanylate cyclase/phosphodiesterase	-1.04884	4.13069	1	-1.10164	2.94203	1	-1.0028	2.73229	1	-1.04207	2.81733	1
ZMO0405	clpA	ATP-dependent Clp protease ATP-binding subunit clpA	0.166714	0.341769	0	0.175666	0.190761	0	1.55806	2.29605	1	-1.23358	1.84384	1
ZMO0412	ZMO0412	multiple antibiotic resistance (MarC)-related protein	-1.13321	4.22907	1	-1.14827	2.95084	1	-1.51229	3.59333	1	-0.739079	2.02344	1
ZMO0416	ftsE	cell division ATP-binding protein FtsE	-0.751666	2.23881	1	-0.662085	1.11181	0	-0.335061	0.49125	0	-1.25785	2.16978	1
ZMO0418	ZMO0418	DUF218 domain-containing protein	-0.782608	2.99866	1	-1.12292	2.5815	1	-0.67225	1.59349	1	-0.552652	1.28988	0
ZMO0432	rocF	ureohydrolase-like protein	1.25739	3.73989	1	1.38854	2.69736	1	1.1492	2.2963	1	1.23444	2.44472	1
ZMO0435	ZMO0435	hypothetical protein	0.937094	2.90992	1	0.501124	0.894559	0	1.76349	3.09871	1	0.546665	0.99125	0
ZMO0443	nrdF	ribonucleotide-diphosphate reductase subunit beta	0.445691	1.72814	1	1.16461	2.53216	1	0.575	1.26168	0	-0.402535	0.833615	0
ZMO0454	fhs	formate--tetrahydrofolate ligase	-1.35469	4.94878	1	-1.60416	3.99985	1	-1.13551	3.17421	1	-1.3244	3.53611	1
ZMO0472	ZMO0472	rpsU-divergently transcribed protein	-0.940695	4.97046	1	-0.902379	3.51131	1	-0.77282	3.14756	1	-1.14689	4.09251	1
ZMO0476	ribD	riboflavin biosynthesis protein RibD	-0.736351	2.14526	1	-1.10081	1.86456	1	0.0201395	0.0214794	0	-1.12838	1.91021	1
ZMO0478	ZMO0478	winged helix family two component transcriptional regulator	-0.662963	2.19914	1	-0.668845	1.268	0	-0.29244	0.473531	0	-1.0276	1.98253	1
ZMO0479	ZMO0479	peptidoglycan-binding LysM	-0.707838	2.54455	1	-0.895955	1.91493	1	-0.218978	0.377054	0	-1.00858	2.14224	1
ZMO0481	ZMO0481	hypothetical protein	-0.809757	2.77134	1	-0.611892	1.24242	0	-1.22032	2.47015	1	-0.597061	1.20858	0
ZMO0485	ZMO0485	acyl-CoA dehydrogenase domain protein	0.489584	2.85425	1	0.226784	0.730923	0	1.104	3.46346	1	0.137968	0.399612	0
ZMO0486	ZMO0486	hypothetical protein	0.294173	0.865021	0	-0.0488133	0.0581827	0	1.25311	2.25827	1	-0.321776	0.495675	0
ZMO0487	ZMO0487	HpcH/HpaI aldolase	0.266028	1.17716	0	-0.0314911	0.053826	0	1.16147	2.87661	1	-0.331893	0.80124	0
ZMO0490	ptrB	oligopeptidase B PtrB	-0.11453	0.229834	0	0.224447	0.26559	0	0.830297	1.26605	0	-1.39833	2.15809	1
ZMO0491	pepP	Xaa-Pro aminopeptidase PepP	-0.77686	3.07494	1	-1.06806	2.56148	1	-0.160124	0.308629	0	-1.10239	2.62973	1
ZMO0492	glnB	nitrogen regulatory protein PII	-2.27865	5.52229	1	-2.91146	4.74961	1	-1.23877	2.70555	1	-2.68571	4.54693	1
ZMO0493	glnA	type I glutamine synthetase	-1.22884	4.77139	1	-1.25545	3.47372	1	-0.940517	2.80817	1	-1.49057	3.88697	1
ZMO0494	ZMO0494	Bcr/CflA subfamily drug resistance transporter	0.711612	1.87453	1	0.886093	1.32793	1	-0.0757211	0.0765611	0	1.32446	2.0094	1
ZMO0499	pbpF	1A family penicillin-binding protein	-0.791958	5.10603	1	-1.05743	4.45044	1	-0.933915	4.14217	1	-0.384532	2.12882	1
ZMO0502	ZMO0502	hypothetical protein	-0.791275	3.27986	1	-0.776742	2.05372	1	-1.10555	2.78976	1	-0.491529	1.2808	0
ZMO0506	prfB	peptide chain release factor 2	-0.549207	1.39263	1	-0.379025	0.469008	0	-1.31505	1.94368	1	0.046456	0.0443158	0
ZMO0508	ZMO0508	GCN5-related N-acetyltransferase	-0.485128	1.12667	0	-1.02499	1.40678	1	0.237505	0.247974	0	-0.6679	0.860993	0
ZMO0547	ZMO0547	voltage-gated chloride channel protein	-0.928043	5.11209	1	-1.19296	4.36176	1	-0.781743	3.33598	1	-0.809428	3.41801	1
ZMO0560	hisC3	histidinol-phosphate aminotransferase HisC	-0.658605	1.63327	1	-0.879454	1.23277	0	-0.025065	0.0226532	0	-1.07129	1.52933	1
ZMO0563	ZMO0563	chorismate mutase	-0.909143	2.44492	1	-0.696629	1.06238	0	-0.72673	1.1155	0	-1.30407	2.06335	1
ZMO0565	hrpB	ATP-dependent helicase HrpB	-1.09363	5.1288	1	-1.29726	4.17882	1	-1.06042	3.6866	1	-0.923203	3.35651	1
ZMO0566	ZMO0566	major facilitator superfamily transporter	-1.06429	2.75013	1	-1.63628	2.49213	1	-0.598745	0.872514	0	-0.957851	1.48895	1
ZMO0571	ZMO0571	MetI-like ABC transporter transmembrane protein	-0.739024	2.01178	1	-1.21112	1.90747	1	0.15339	0.173574	0	-1.15934	1.82733	1
ZMO0572	ZMO0572	ABC transporter ATPase component	-0.899355	2.16306	1	-1.35882	1.90064	1	0.0320455	0.0284447	0	-1.37129	1.91762	1
ZMO0573	grxB2	glutaredoxin 2 GrxB family	-0.99491	4.51417	1	-1.35391	3.91764	1	-0.805207	2.70528	1	-0.825611	2.76036	1
ZMO0578	ZMO0578	sodium:dicarboxylate symporter	-0.664084	3.89557	1	-0.680266	2.6733	1	-0.275199	1.0836	0	-1.03679	3.6442	1
ZMO0590	ZMO0590	uncharacterized protein	0.64482	2.16209	1	0.171318	0.252402	0	1.56572	2.87928	1	0.197419	0.298384	0
ZMO0601	ZMO0601	putative signal transduction histidine kinase	-0.970202	6.70915	1	-1.05217	5.50414	1	-0.782336	4.75165	1	-1.0761	5.56165	1
ZMO0602	motB1	flagellar motor protein MotB	-0.742348	3.5181	1	-0.465539	1.44556	1	-1.37919	3.68611	1	-0.38232	1.16186	0
ZMO0603	motA1	flagellar motor protein MotA	-0.792965	3.95754	1	-0.598311	2.09199	1	-1.3939	3.99371	1	-0.386681	1.33996	1
ZMO0604	flgL	flagellin domain protein	-1.10766	2.90398	1	-0.850537	1.35102	1	-1.40481	2.23649	1	-1.06765	1.71855	1
ZMO0605	flgK	flagellar hook-associated protein FlgK	-0.646634	3.0854	1	-0.667052	1.98798	1	-0.993209	2.81372	1	-0.279641	0.76087	0
ZMO0606	ZMO0606	flagellar rod assembly protein/muramidase FlgJ	-1.18023	3.25584	1	-1.47224	2.5207	1	-1.13143	1.98859	1	-0.93703	1.64874	1
ZMO0627	ZMO0627	GT2 family glycosyltransferase	-0.710161	1.99342	1	-0.129416	0.148192	0	-1.66433	2.61003	1	-0.336742	0.454904	0
ZMO0631	ZMO0631	Fis family sigma54-specific transcriptional regulator	-0.610418	3.76731	1	-0.513091	2.15061	1	-0.992563	3.61511	1	-0.325602	1.35706	1
ZMO0634	fliF	flagellar M-ring protein FliF	-0.741275	2.55387	1	-0.284027	0.491203	0	-1.15275	2.32744	1	-0.787049	1.61153	1
ZMO0635	fliG	flagellar motor switch protein FliG	-0.48731	1.36368	1	-0.197403	0.242455	0	-1.01915	1.6661	1	-0.245383	0.313455	0
ZMO0636	fliH	negative regulator of FliI ATPase	-0.374583	1.00989	0	0.299354	0.397122	0	-1.14891	1.8761	1	-0.274188	0.357262	0
ZMO0638	ZMO0638	hypothetical protein	-0.397781	1.17439	0	-0.261077	0.366752	0	-1.12523	1.96932	1	0.192964	0.256006	0
ZMO0641	fliK	flagellar hook-length control protein FliK	-0.569152	2.29221	1	-0.354566	0.761776	0	-1.15497	2.62588	1	-0.197924	0.375411	0
ZMO0642	fliL	flagellar basal body-associated protein FliL	-0.589952	4.46486	1	-0.239734	1.37391	1	-1.54509	5.51134	1	0.014962	0.0566122	0
ZMO0648	fliQ	flagellar biosynthesis protein FliQ	-0.89745	3.29241	1	-1.11301	2.54172	1	-0.845299	1.98481	1	-0.734038	1.72711	1
ZMO0660	dnaK	chaperone protein DnaK	0.194609	0.438335	0	0.709677	1.07356	0	0.982136	1.53967	1	-1.10799	1.74398	1
ZMO0661	dnaJ	chaperone protein DnaJ	0.264789	0.840526	0	0.923973	1.82828	1	0.884313	1.74981	1	-1.01392	2.00107	1
ZMO0669	atpG2	ATP synthase F0F1 B/B' subunit	-0.758655	2.44229	1	-1.06611	2.02138	1	-0.487185	0.861698	0	-0.722669	1.35655	1
ZMO0687	budB	acetolactate synthase large subunit	-1.75249	4.81766	1	-1.91643	3.68027	1	-2.29388	4.11852	1	-1.04718	2.3172	1
ZMO0688	ZMO0688	putative auxin efflux carrier	-1.03263	3.15829	1	-0.826327	1.59137	1	-0.88751	1.71297	1	-1.38405	2.58461	1
ZMO0694	ZMO0694	hypothetical protein	-0.467762	1.15331	0	-0.303479	0.354839	0	0.696343	0.967667	0	-1.79615	2.55536	1
ZMO0695	ZMO0695	hypothetical protein	-0.738073	2.81563	1	-1.16354	2.60909	1	-0.187767	0.346023	0	-0.862913	1.9992	1
ZMO0698	ZMO0698	putative helix-turn-helix XRE-family like protein	-0.195085	0.237378	0	-0.286123	0.214103	0	1.32657	1.0213	0	-1.62571	1.56222	1
ZMO0705	ZMO0705	putative regulatory protein RecX	-0.974602	2.17725	1	-0.995455	1.26995	0	-1.0693	1.37442	1	-0.859056	1.07405	0
ZMO0714	rnd2	ribonuclease D	-0.69119	4.97546	1	-1.26105	5.10726	1	-0.191829	1.12497	0	-0.620697	3.35974	1
ZMO0719	ZMO0719	lytic transglycosylase catalytic	-0.453556	2.87372	1	-0.53037	2.04946	1	0.170317	0.572419	0	-1.00061	3.4322	1
ZMO0731	rpoB	DNA-directed RNA polymerase beta subunit	0.759282	3.47142	1	0.714893	2.13101	1	0.990031	2.81686	1	0.572922	1.71888	1
ZMO0732	rpoC	DNA-directed RNA polymerase beta' subunit	0.806155	3.75393	1	0.68329	2.15617	1	1.02211	3.01927	1	0.713063	2.24156	1
ZMO0734	cysQ	3'(2')%2C5'-bisphosphate nucleotidase CysQ	0.83246	3.24428	1	0.708467	1.76076	1	1.25928	2.93348	1	0.529634	1.29323	0
ZMO0753	ZMO0753	glutaredoxin 3	-0.303108	0.910106	0	-0.0364636	0.0433913	0	0.562567	0.987371	0	-1.43543	2.56892	1
ZMO0754	ZMO0754	sterol-binding domain protein	-0.0072134	0.013459	0	0.0640398	0.0732458	0	1.0701	1.84702	1	-1.15578	1.99048	1
ZMO0767	ZMO0767	hypothetical protein	-0.544784	1.81722	1	-0.875434	1.68487	1	0.508099	0.919328	0	-1.26702	2.39208	1
ZMO0768	ZMO0768	hypothetical protein	-0.64865	2.1188	1	-1.2046	2.25801	1	0.0645374	0.0817738	0	-0.805883	1.52213	1
ZMO0793	ZMO0793	hypothetical protein	0.674892	0.807126	0	2.04848	1.53066	1	-0.184296	0.0932913	0	0.160491	0.0803197	0
ZMO0805	ZMO0805	NLP/P60 protein	1.34778	4.27569	1	1.3107	2.90059	1	1.92646	3.80421	1	0.806178	1.89587	1
ZMO0820	purL	phosphoribosylformylglycinamidine synthase subunit PurL	0.638808	3.1184	1	0.730354	2.21723	1	0.195778	0.509536	0	0.990291	2.86637	1
ZMO0825	pbp2	penicillin-binding protein PBP2	-0.797166	4.38777	1	-0.948783	3.4728	1	-0.434384	1.808	1	-1.00833	3.61809	1
ZMO0862	ZMO0862	YbaB/EbfC family DNA-binding protein	-0.79239	2.42492	1	-0.482121	0.799842	0	-0.891954	1.60752	1	-1.00309	1.81167	1
ZMO0867	hpnA	hopanoid-associated sugar epimerase HpnA	-0.613023	1.71042	1	-0.367519	0.500969	0	-1.03702	1.66965	1	-0.43453	0.61433	0
ZMO0868	hpnB	hopene-associated glycosyltransferase HpnB	-0.800729	1.95972	1	-0.806577	1.1008	0	-1.03165	1.44873	1	-0.563956	0.720247	0
ZMO0883	rpsI	ribosomal protein S9	0.19008	0.766211	0	-0.18924	0.391163	0	-0.257021	0.567333	0	1.0165	2.52111	1
ZMO0884	rplM	ribosomal protein L13	0.131432	0.502492	0	-0.240823	0.538133	0	-0.37891	0.930114	0	1.01403	2.56235	1
ZMO0885	ZMO0885	hypothetical protein	-0.603595	1.08659	0	-0.180658	0.136255	0	-0.274405	0.219262	0	-1.35572	1.45262	1
ZMO0886	ZMO0886	DUF192 domain-containing protein	-0.962777	2.70867	1	-0.846916	1.42368	1	-1.18199	2.00008	1	-0.859422	1.44639	1
ZMO0892	ZMO0892	helicase c2	0.403423	1.18304	0	-0.112214	0.136413	0	1.24927	2.15716	1	0.0732132	0.0853331	0
ZMO0916	ZMO0916	heavy metal transport/detoxification protein	0.490395	2.29771	1	0.805599	2.19068	1	1.13214	2.91706	1	-0.466553	1.25394	0
ZMO0918	katE	catalase	0.850562	1.13482	0	0.0667445	0.0338714	0	1.69002	1.32434	1	0.794924	0.542826	0
ZMO0919	ZMO0919	diguanylate cyclase with beta propeller sensor	-1.06129	5.70081	1	-1.58594	5.32339	1	-0.615288	3.00522	1	-0.982635	4.12038	1
ZMO0921	ZMO0921	hypothetical protein	0.677594	1.84688	1	0.968068	1.51609	1	1.25905	1.9775	1	-0.194337	0.227512	0
ZMO0930	ZMO0930	hypothetical protein	1.3241	1.47555	1	2.70423	1.75141	1	-0.847602	0.45683	0	2.11567	1.35193	1
ZMO0932	zliS	DUF847/glycoside hydrolase family 108 domain-containing protein	0.810835	0.82648	0	2.1474	1.34974	1	-1.19584	0.680772	0	1.48095	0.88054	0
ZMO0934	zliE	secretion-related protein	0.929722	1.09334	0	2.52061	1.77657	1	-1.06991	0.672216	0	1.33846	0.880217	0
ZMO0936	ZMO0936	EamA/RhaT family transporter	1.12231	4.63505	1	1.4996	3.99086	1	0.959862	2.93555	1	0.907474	2.80976	1
ZMO0937	ZMO0937	aromatic-amino-acid transaminase	1.1489	4.40426	1	1.07128	2.92232	1	1.82017	4.18293	1	0.555262	1.61091	1
ZMO0940	ZMO0940	MarR family transcriptional regulator	0.498033	1.89663	1	0.297351	0.565534	0	0.991868	2.16473	1	0.20488	0.359991	0
ZMO0945	ZMO0945	galactose mutarotase-like structural superfamily protein	-0.923662	4.48954	1	-1.64067	4.5526	1	-0.333171	1.21684	0	-0.797146	2.82553	1
ZMO0947	ZMO0947	glycosyl transferase family 2	-0.831495	3.82195	1	-1.14205	3.26874	1	-1.14453	3.27382	1	-0.207905	0.570822	0
ZMO0948	clpP	ATP-dependent Clp protease proteolytic subunit ClpP	0.507152	1.35198	1	0.842898	1.29172	0	1.22952	1.91626	1	-0.550963	0.787455	0
ZMO0949	clpX	ATP-dependent Clp protease ATP-binding subunit ClpX	0.413046	1.29854	0	0.577138	1.01649	0	1.13326	2.08239	1	-0.471259	0.799343	0
ZMO0967	ZMO0967	NupC-like Na+ dependent nucleoside transporter	-0.805991	3.32071	1	-0.951301	2.46219	1	-0.474574	1.2301	0	-0.992099	2.55147	1
ZMO0972	ZMO0972	hopanoid biosynthesis associated glycosyl transferase protein HpnI	-0.375433	1.13228	0	-0.162166	0.215401	0	-1.2715	2.2596	1	0.307365	0.460951	0
ZMO0978	ZMO0978	periplasmic binding protein	-0.384582	1.07797	0	-0.558834	0.877113	0	0.68584	1.11482	0	-1.28075	2.14033	1
ZMO0980	dnaN	DNA polymerase III beta subunit	0.890233	6.00124	1	0.920025	4.68557	1	1.01129	4.92409	1	0.739388	4.1409	1
ZMO0989	ibpA	heat-shock protein IbpA	1.18369	1.60397	1	1.81238	1.4067	1	2.40776	1.88682	1	-0.669054	0.432317	0
ZMO1000	metE	5- methyltetrahydropteroyltriglutamate--homocysteine S-methyltransferase	-0.473496	0.952079	0	-1.4537	1.78674	1	-1.43631	1.76531	1	1.46952	1.80615	1
ZMO1015	ZMO1015	DUF330 domain-containing protein	-0.792657	3.7175	1	-1.04455	3.07305	1	-0.620001	1.97133	1	-0.713423	2.24624	1
ZMO1016	ZMO1016	MCE family protein	-0.788341	5.79469	1	-1.04044	5.10045	1	-0.744236	4.25886	1	-0.580342	3.65097	1
ZMO1017	ZMO1017	iron ABC transporter ATP-binding protein	-0.754308	3.86691	1	-1.00454	3.23988	1	-0.814135	2.76222	1	-0.444251	1.57717	1
ZMO1021	ZMO1021	alpha/beta fold family hydrolase-like protein	-0.554231	2.93042	1	-0.650836	2.10671	1	-0.00672921	0.013675	0	-1.00513	3.03482	1
ZMO1025	nrdD	anaerobic ribonucleoside-triphosphate reductase	0.719462	3.22388	1	1.43746	3.56082	1	0.211449	0.511816	0	0.509476	1.44024	1
ZMO1026	ZMO1026	hypothetical protein	1.80511	1.94395	1	2.85143	1.77546	1	0.828154	0.423398	0	1.73574	1.03308	0
ZMO1027	pflA1	pyruvate-formate lyase-activating enzyme RflA	1.05969	2.1051	1	2.00383	2.28055	1	0.181646	0.14763	0	0.993602	1.10582	0
ZMO1029	ZMO1029	ABC transporter related protein	0.505025	1.14117	0	1.2308	1.65579	1	-0.150711	0.142448	0	0.434988	0.494385	0
ZMO1033	cfa	cyclopropane fatty-acyl-phospholipid synthase Cfa	0.655943	1.72579	1	0.206588	0.234462	0	1.49481	2.24472	1	0.266432	0.316501	0
ZMO1034	ZMO1034	calcium-binding EF-hand-containing protein	0.826808	2.31258	1	0.525697	0.790132	0	2.30659	3.37056	1	-0.351866	0.485247	0
ZMO1039	nrdA	ribonucleoside-diphosphate reductase alpha subunit	1.18124	3.62311	1	1.96178	3.52264	1	1.01681	2.07988	1	0.565122	1.12297	0
ZMO1061	pspF	Fis family sigma54-specific transcriptional acivator	-0.450021	0.916178	0	-0.482709	0.513349	0	0.505132	0.542539	0	-1.37248	1.71754	1
ZMO1062	pspD	putative peripheral inner membrane phage shock protein pspD	-1.45637	3.83212	1	-1.00937	1.83483	1	-0.970162	1.76373	1	-2.38957	3.70107	1
ZMO1064	pspB	phage shock protein B PspB	-0.375526	0.779408	0	-0.381307	0.407508	0	0.42119	0.459732	0	-1.16646	1.52101	1
ZMO1067	sufE	sulfur acceptor protein	-0.854261	2.39294	1	-0.369238	0.518464	0	-0.796569	1.29092	0	-1.39697	2.27456	1
ZMO1068	ZMO1068	hypothetical protein	-0.638591	2.31325	1	-0.547962	1.12517	0	-0.343713	0.646138	0	-1.0241	2.15786	1
ZMO1077	rimM	16S rRNA processing protein RimM	-0.16516	0.480416	0	-0.253521	0.414927	0	-1.00687	2.0083	1	0.764911	1.52279	1
ZMO1088	rlpA	rare lipoprotein A RlpA	0.415141	2.43858	1	-0.0843699	0.216218	0	1.39193	3.95844	1	-0.0621341	0.152437	0
ZMO1097	ZMO1097	thioredoxin-domain containing protein	0.615797	1.76542	1	0.656346	1.03936	0	1.03251	1.70836	1	0.158533	0.19059	0
ZMO1109	ZMO1109	tetratricopeptide-like helical domain-containing protein	0.235117	1.24229	0	0.216728	0.588307	0	1.04416	3.02306	1	-0.555537	1.73191	1
ZMO1111	ZMO1111	major facilitator superfamily transporter	0.654503	3.45696	1	0.756769	2.54117	1	0.116695	0.31557	0	1.09005	3.3643	1
ZMO1114	ung1	uracil-DNA glycosylase	0.42879	2.38114	1	-0.349463	1.10133	0	0.602938	1.9669	1	1.03289	3.106	1
ZMO1125	ntrY	histidine kinase	-0.779388	5.08889	1	-0.898802	4.07057	1	-0.269685	1.50899	1	-1.16968	4.72654	1
ZMO1126	ntrX	Fis family transcriptional regulator	-0.674501	1.49979	1	-1.27508	1.64396	1	-0.409177	0.435983	0	-0.339248	0.347758	0
ZMO1136	mauG	MauG-like cytochrome-c peroxidase	-0.781251	2.90533	1	-0.481866	1.05526	0	-1.31693	2.84447	1	-0.544958	1.21482	0
ZMO1143	ZMO1143	chloramphenicol acetyltransferase	-0.579548	1.65584	1	-1.0474	1.72935	1	-0.602569	0.937732	0	-0.0886702	0.0992653	0
ZMO1166	recA	DNA recombination/repair protein RecA	1.29985	6.85387	1	1.47647	5.76598	1	1.0117	4.8034	1	1.41138	5.6504	1
ZMO1185	ZMO1185	uracil-DNA glycosylase superfamily protein	-0.979786	2.51525	1	-1.09117	1.66174	1	-0.69774	1.01408	0	-1.15045	1.75373	1
ZMO1186	mltB	lytic transglycosylase	0.513138	1.34503	1	0.287874	0.351378	0	1.52788	2.30964	1	-0.276345	0.334585	0
ZMO1187	mutM	formamidopyrimidine-DNA glycosylase	-0.449518	2.91605	1	-0.376429	1.49265	1	0.139114	0.462821	0	-1.11124	3.7497	1
ZMO1189	ubiB1	2-octaprenylphenol hydroxylase UbiB	-0.9073	3.54557	1	-1.09173	2.7082	1	-0.562637	1.44604	1	-1.06753	2.65921	1
ZMO1190	dfp	bifunctional phosphopantothenoylcysteine decarboxylase/phosphopantothenate--cysteine ligase	-0.991903	4.14407	1	-1.1504	3.18139	1	-0.747811	2.24127	1	-1.07749	3.03078	1
ZMO1197	murI	glutamate racemase	-0.489364	1.89444	1	-0.692211	1.54187	1	0.237146	0.438107	0	-1.01303	2.23983	1
ZMO1203	trmH	TrmH family RNA methyltransferase	-1.12844	5.24368	1	-1.35578	4.32242	1	-0.870319	3.25072	1	-1.15922	3.93635	1
ZMO1212	pgi	glucose-6-phosphate isomerase	-0.969539	3.06592	1	-0.823334	1.62363	1	-0.641621	1.23978	0	-1.44366	2.72626	1
ZMO1213	ZMO1213	hypothetical protein	0.663283	1.92186	1	-0.00552637	0.00572536	0	2.22373	3.33417	1	-0.228354	0.295785	0
ZMO1215	ZMO1215	hypothetical protein	-0.829354	2.88117	1	-1.24174	2.56123	1	-0.82301	1.75186	1	-0.423309	0.833383	0
ZMO1232	ZMO1232	glycosyl transferase family 1	-0.680304	3.3993	1	-1.11653	3.27276	1	-0.0931861	0.224819	0	-0.831198	2.60733	1
ZMO1234	dxs1	deoxyxylulose-5-phosphate synthase	-1.00803	3.75187	1	-1.13327	2.74758	1	-0.819384	2.07236	1	-1.07145	2.62494	1
ZMO1249	ZMO1249	hypothetical protein	0.371086	0.433851	0	-0.214977	0.121499	0	-0.497419	0.318709	0	1.82565	1.48511	1
ZMO1251	ZMO1251	hypothetical protein	1.50722	4.62571	1	1.28707	2.92368	1	1.8153	3.72919	1	1.41929	3.14693	1
ZMO1255	ccmF	cytochrome c-type biogenesis protein CcmF/NfrE	-0.811614	4.25532	1	-0.932147	3.26329	1	-0.497063	1.92446	1	-1.00563	3.44177	1
ZMO1261	ssuA	ABC transporter substrate-binding protein aliphatic sulfonates family SsuA	-0.134638	0.147712	0	-0.53331	0.387737	0	-1.53678		1	1.66618	1.4888	1
ZMO1268	ZMO1268	hypothetical protein	-0.335733	1.0332	0	0.34152	0.545124	0	-1.54658	2.74372	1	0.197862	0.282418	0
ZMO1272	astD	N-succinylglutamate 5-semialdehyde dehydrogenase	0.51289	2.17872	1	0.519922	1.26032	0	1.14023	2.70217	1	-0.121479	0.222896	0
ZMO1283	ZMO1283	LacI family transcriptional regulator	-0.762883	4.52205	1	-0.758145	3.17587	1	-0.534983	2.40506	1	-0.99552	3.82318	1
ZMO1284	sldC	sorbitol dehydrogenase cytochrome c subunit	-1.09279	1.49119	1	-1.8956	1.49359	1	-0.74283	0.497368	0	-0.63992	0.415003	0
ZMO1285	sldL	solbitol dehydrogenase large subunit	-1.11742	1.4033	1	-1.97436	1.43392	1	-1.01751	0.662868	0	-0.360374	0.191928	0
ZMO1300	bcbE	putative capsular polysaccharide biosynthesis protein BcbE	-0.81728	2.54455	1	-0.653006	1.17636	0	-1.00547	1.86241	1	-0.793366	1.4591	1
ZMO1301	ZMO1301	hypothetical protein	-0.833997	2.20853	1	-0.654424	0.954993	0	-1.28891	1.98584	1	-0.558657	0.790966	0
ZMO1305	ZMO1305	DUF526 domain-containing protein	-1.77541	4.42269	1	-1.3747	2.53027	1	-1.76883	3.08992	1	-2.18271	3.58349	1
ZMO1307	fumA	iron-dependent fumarate hydratase	0.288127	1.05477	0	-0.0413345	0.0596136	0	-0.142835	0.235355	0	1.04855	2.28067	1
ZMO1309	pepA2	leucyl aminopeptidase	-0.385616	1.23595	0	-0.560224	1.01025	0	0.498272	0.87981	0	-1.0949	2.06303	1
ZMO1321	guaB	inosine-5'-monophosphate dehydrogenase	0.643048	3.36587	1	0.712244	2.36941	1	0.221974	0.670222	0	0.994927	3.10313	1
ZMO1324	ZMO1324	HPr kinase	-0.972647	2.28351	1	-1.29238	1.77591	1	-0.840574	1.11563	0	-0.784987	1.03076	0
ZMO1331	mscS2	mechanosensitive ion channel MscS	-0.600998	2.2993	1	-1.12273	2.45638	1	-0.0551936	0.0826507	0	-0.625069	1.38495	1
ZMO1334	ZMO1334	polyisoprenoid-binding periplasmic YceI-like protein	2.03384	5.93711	1	1.97863	4.47161	1	2.4822	5.04257	1	1.64071	4.00791	1
ZMO1335	wrbA	flavoprotein WrbA	2.05877	3.63277	1	1.70101	2.00856	1	2.67294	2.95894	1	1.80237	2.12078	1
ZMO1336	ZMO1336	LysR family transcriptional regulator	1.05264	5.09433	1	0.993267	3.58862	1	0.83507	3.17969	1	1.32959	4.30078	1
ZMO1337	ZMO1337	hydroquinone detoxification protein	1.16244	3.20209	1	0.841106	1.45927	1	1.48846	2.52721	1	1.15776	2.01739	1
ZMO1344	dkgA	2%2C5-diketo-D-gluconate reductase A	-0.138043	0.168689	0	-0.342499	0.255469	0	1.30706	1.26333	0	-1.37869	1.34035	1
ZMO1352	ZMO1352	intergral membrane protein	0.529689	1.20877	0	0.666575	0.832628	0	1.21646	1.64093	1	-0.29397	0.309339	0
ZMO1358	rpsT	ribosomal protein S20	-0.437872	2.35936	1	-0.116006	0.282086	0	-1.06133	3.0961	1	-0.136283	0.341718	0
ZMO1365	ZMO1365	diguanylate cyclase with beta propeller sensor	-1.09285	4.88451	1	-1.39595	4.1236	1	-1.37134	4.07981	1	-0.511252	1.89077	1
ZMO1373	ZMO1373	hypothetical protein	1.00593	1.6647	1	0.782017	0.665541	0	2.53483	2.37849	1	-0.299047	0.210459	0
ZMO1378	eutP	ethanolamine transporter	-0.700928	1.45858	1	0.178146	0.152466	0	0.312715	0.292217	0	-2.59364	2.94041	1
ZMO1380	ZMO1380	AraC family transcriptional regulator	-0.920139	1.50274	1	-1.34786	1.25122	0	1.30392	1.20543	0	-2.71648	2.50576	1
ZMO1381	ZMO1381	aminoglycoside phosphotransferase	-1.54301	1.44239	1	-1.51347	0.747959	0	-0.552285	0.222905	0	-2.56326	1.37848	1
ZMO1382	ZMO1382	aspartate aminotransferase family protein	-1.02048	2.7767	1	-0.698688	1.11382	0	-0.0789585	0.0874666	0	-2.28379	3.36319	1
ZMO1389	dsbD	Thiol:disulfide interchange protein DsbD	-2.03115	4.1917	1	-2.30614	3.1768	1	-1.0754	1.62028	1	-2.7119	3.55835	1
ZMO1396	ZMO1396	hypothetical protein	1.15087	5.35484	1	1.09072	3.84623	1	1.29058	4.25951	1	1.07132	3.80264	1
ZMO1398	ZMO1398	hypothetical protein	0.570242	1.23796	0	1.29192	1.65386	1	0.682192	0.803775	0	-0.263388	0.255295	0
ZMO1399	ZMO1399	fatty acid hydroxylase	-0.968282	3.03302	1	-0.709594	1.36628	1	-0.61442	1.16318	0	-1.58083	2.89904	1
ZMO1402	ZMO1402	iron-sulfur cluster assembly accessory protein	-0.436299	1.25877	0	-0.4662	0.714107	0	0.343369	0.492278	0	-1.18607	2.01071	1
ZMO1403	ZMO1403	peptidase M23	0.765228	2.68521	1	0.311413	0.569136	0	1.21242	2.49324	1	0.771853	1.62729	1
ZMO1406	ZMO1406	alpha/beta hydrolase fold protein	-0.472356	2.33954	1	-1.10554	2.99418	1	-0.251449	0.647507	0	-0.0600797	0.120528	0
ZMO1417	ZMO1417	putative DEAD/DEAH box helicase	-0.390642	1.47396	1	-0.750787	1.64443	1	-1.46002	2.9852	1	1.03888	2.25122	1
ZMO1422	ZMO1422	peptidase M16 domain protein	-0.561464	2.43801	1	-0.555614	1.41104	1	-0.0749878	0.134121	0	-1.05379	2.60918	1
ZMO1423	ZMO1423	peptidase M16 domain protein	-1.18	4.94564	1	-1.11886	3.4604	1	-0.947737	3.07295	1	-1.47339	4.12715	1
ZMO1424	clpB	ATP-dependent chaperone ClpB	0.30378	0.418699	0	0.637174	0.528352	0	1.60047	1.54813	1	-1.32631	1.26211	0
ZMO1425	thiE2	thiamine monophosphate synthase	0.656337	1.02348	0	0.892773	0.768139	0	1.74249	1.64105	1	-0.666252	0.538387	0
ZMO1426	ZMO1426	DNA repair protein RadC	0.698247	3.05227	1	0.924292	2.45983	1	1.26603	3.15752	1	-0.0955777	0.189099	0
ZMO1429	ZMO1429	NodT family RND efflux system outer membrane lipoprotein	-0.603613	2.97504	1	-0.53285	1.62179	1	-1.12588	3.14464	1	-0.152106	0.372523	0
ZMO1437	ZMO1437	lysine transporter LysE	-3.88105	4.9625	1	-4.36477	3.88707	1	-2.79066	2.83766	1	-4.48772	3.95489	1
ZMO1438	ZMO1438	AsnC family transcriptional regulator	-1.16002	3.81756	1	-1.3072	2.81282	1	-0.843448	1.91188	1	-1.32943	2.85041	1
ZMO1439	ZMO1439	carbon-nitrogen hydrolase	0.726311	3.68001	1	0.748167	2.49384	1	1.09676	3.35336	1	0.334006	1.10268	0
ZMO1449	mtlD	mannitol-1-phosphate dehydrogenase	2.09062	4.90599	1	2.68462	4.15761	1	2.43697	3.91999	1	1.15027	2.22056	1
ZMO1450	phrB	deoxyribodipyrimidine photo-lyase	0.949781	6.1768	1	1.34858	5.66609	1	0.470356	3.06822	1	1.0304	4.9802	1
ZMO1456	ZMO1456	LysE family translocator	-0.937425	1.65068	1	-1.33161	1.33577	1	-1.9051	1.93663	1	0.424435	0.342094	0
ZMO1459	pnuC1	nicotinamide mononucleotide transporter PnuC	-1.15191	2.45625	1	-1.30271	1.64048	1	-0.834349	1.00126	0	-1.31867	1.66121	1
ZMO1463	ZMO1463	TonB-dependent receptor	-0.974722	3.01256	1	-0.582133	1.07392	0	-1.5345	2.79771	1	-0.807533	1.54399	1
ZMO1466	ZMO1466	putative alpha/beta hydrolase	0.399342	0.974092	0	0.509152	0.674883	0	1.47972	2.17961	1	-0.790846	1.13785	0
ZMO1467	ZMO1467	ABC-2 type transporter	-0.889153	2.90031	1	-1.02624	2.04708	1	-0.206582	0.324808	0	-1.43464	2.74241	1
ZMO1475	ZMO1475	TonB-dependent receptor plug domain	0.979344	1.37201	1	1.13265	0.862494	0	-1.20301	0.926498	0	3.0084	2.4117	1
ZMO1476	ZMO1476	hypothetical protein	-1.41494	3.32304	1	-1.23159	1.86199	1	-1.65604	2.44656	1	-1.35718	2.04463	1
ZMO1477	ZMO1477	hypothetical protein	-1.47281	3.42516	1	-1.83539	2.67401	1	-1.26693	1.92027	1	-1.31611	1.99199	1
ZMO1478	pgl	6-phosphogluconolactonase	-1.21642	3.88126	1	-1.45699	3.00916	1	-1.01253	2.22481	1	-1.17974	2.54241	1
ZMO1484	ZMO1484	UvrD/REP helicase	-0.7269	2.28915	1	-0.717185	1.29976	0	-0.0209154	0.0243484	0	-1.4426	2.57458	1
ZMO1485	ZMO1485	deoxyguanosinetriphosphate triphosphohydrolase	-0.254355	0.646368	0	-0.112178	0.129138	0	0.641233	1.013	0	-1.29212	2.1273	1
ZMO1487	ZMO1487	diguanylate phosphodiesterase	-0.77489	2.90458	1	-0.720422	1.65673	1	-0.997685	2.26756	1	-0.606563	1.38018	1
ZMO1497	ZMO1497	amino acid/polyamine transporter	-0.948987	6.93428	1	-0.80052	5.08565	1	-0.953392	5.53104	1	-1.09305	5.88149	1
ZMO1509	prfA	peptide chain release factor 1	-0.412291	1.42603	1	-0.46624	0.876	0	-1.07976	2.15888	1	0.309123	0.532751	0
ZMO1510	prmC	protein-(glutamine-N5) methyltransferase release factor-specific	-0.513209	1.3381	1	-0.514677	0.706905	0	-1.29136	1.96843	1	0.266414	0.31843	0
ZMO1511	ZMO1511	hypothetical protein	-0.892076	2.92878	1	-0.582167	1.13971	0	-1.15637	2.30329	1	-0.937688	1.89418	1
ZMO1518	cbbF3	inositol monophosphatase	0.134076	0.245381	0	0.0807679	0.0753443	0	-0.759762	1.01856	0	1.08122	1.51163	1
ZMO1529	ZMO1529	multidrug efflux pump subunit AcrA	0.433987	1.57686	1	0.132658	0.20461	0	1.46713	2.9023	1	-0.297825	0.536583	0
ZMO1530	ZMO1530	KpsF/GutQ family protein	0.64481	2.80783	1	0.262601	0.609563	0	1.43109	3.37662	1	0.240739	0.548326	0
ZMO1536	ZMO1536	ATPase involved in DNA repair	-0.741441	2.29397	1	-1.45348	2.55326	1	-0.925029	1.67467	1	0.154186	0.204829	0
ZMO1541	feoB	ferrous iron transport protein B	-0.63517	2.55073	1	-1.00431	2.35875	1	-0.564277	1.32899	1	-0.33692	0.728228	0
ZMO1547	ZMO1547	transcriptional regulator TetR family	0.677049	1.73908	1	1.327	1.96459	1	0.262799	0.302567	0	0.441353	0.565932	0
ZMO1549	bolA1	BolA family protein	-0.356505	1.04961	0	-0.877433	1.551	1	0.884178	1.56355	1	-1.07626	1.90801	1
ZMO1564	pnuC2	nicotinamide mononucleotide transporter PnuC	-1.02281	4.10775	1	-0.788067	2.25547	1	-1.65196	3.93626	1	-0.628407	1.82059	1
ZMO1569	pflA2	pyruvate formate-lyase 1-activating enzyme	0.487437	1.96536	1	0.488188	1.09733	0	1.04307	2.38568	1	-0.0689482	0.10999	0
ZMO1570	pfl	formate acetyltransferase	0.738687	3.66167	1	0.848699	2.7131	1	1.16216	3.43218	1	0.205206	0.598574	0
ZMO1576	ZMO1576	short-chain dehydrogenase/reductase SDR	2.8421	4.97383	1	3.07719	3.80558	1	3.13443	3.85036	1	2.31469	3.13057	1
ZMO1577	araJ2	putative arabinose efflux permease MFS family AraJ	1.18946	3.45293	1	1.35667	2.50844	1	1.4872	2.70691	1	0.724509	1.35936	1
ZMO1578	ZMO1578	short-chain dehydrogenase/reductase SDR	0.986472	1.87345	1	1.08569	1.15536	0	1.46355	1.60175	1	0.410177	0.359183	0
ZMO1581	ZMO1581	antibiotic biosynthesis monooxygenase	-0.913098	3.59184	1	-0.752345	1.97087	1	-0.214505	0.471066	0	-1.77244	3.86707	1
ZMO1588	uvrA	excinuclease ABC A subunit	0.717496	1.19168	0	1.32221	1.27764	0	1.35615	1.31411	1	-0.525869	0.425599	0
ZMO1590	ZMO1590	ABC transporter related protein	-0.837487	3.66511	1	-0.999993	2.80131	1	-0.329664	0.912786	0	-1.1828	3.18267	1
ZMO1591	ZMO1591	ABC transporter permease	-1.11776	3.33307	1	-1.49314	2.7407	1	-0.596568	1.10666	0	-1.26357	2.38284	1
ZMO1596	adhB	iron-containing alcohol dehydrogenase	0.669195	3.07481	1	0.874333	2.45302	1	1.20984	3.17359	1	-0.0765915	0.156006	0
ZMO1602	ZMO1602	peptidase	0.715048	2.28425	1	0.277076	0.425827	0	1.2904	2.36869	1	0.577667	1.0324	0
ZMO1603	ZMO1603	putative protein tyrosine phosphatase	0.69174	2.15984	1	0.492783	0.827022	0	1.16907	2.11139	1	0.413369	0.668965	0
ZMO1609	ZMO1609	hypothetical protein	-0.431162	2.23126	1	-0.404081	1.18829	0	0.393121	1.1517	0	-1.28252	3.42763	1
ZMO1625	rnpA	ribonuclease P protein component	-0.746295	1.99755	1	-0.510734	0.712649	0	-1.0399	1.60771	1	-0.688253	1.01703	0
ZMO1632	dapE	succinyl-diaminopimelate desuccinylase	-1.21459	4.88268	1	-1.29161	3.67502	1	-1.43865	3.93656	1	-0.913501	2.8676	1
ZMO1635	ZMO1635	hypothetical protein	-1.05247	2.84239	1	-1.13568	1.87159	1	-0.31539	0.427699	0	-1.70634	2.6962	1
ZMO1636	ZMO1636	import inner membrane translocase subunit Tim44	-0.536421	2.16283	1	-0.419726	0.92642	0	-0.0684735	0.109898	0	-1.12106	2.55093	1
ZMO1649	gnl	gluconolactonase	-0.744221	4.04815	1	-1.1212	3.70845	1	-0.843254	3.03809	1	-0.268209	0.990392	0
ZMO1651	ptsP	signal transduction protein	-1.09231	4.10574	1	-1.32527	3.25002	1	-0.993421	2.60119	1	-0.958247	2.52384	1
ZMO1652	ZMO1652	2-nitropropane dioxygenase NPD	-0.923846	4.8934	1	-0.99359	3.71245	1	-0.934524	3.56526	1	-0.843425	3.32228	1
ZMO1653	lysC	aspartate kinase	-0.938454	5.25992	1	-1.0328	4.12107	1	-0.952549	3.92262	1	-0.83001	3.58955	1
ZMO1659	ftsH	ATP-dependent metalloprotease FtsH	-0.269458	0.699837	0	-0.281165	0.378171	0	0.73521	1.19629	0	-1.26242	2.09697	1
ZMO1668	dsbB	disulfide bond formation protein DsbB	0.741496	3.53851	1	0.905602	2.73441	1	0.989437	2.93185	1	0.32945	0.989238	0
ZMO1669	ubiB2	2-octaprenylphenol hydroxylase COQ7/UbiB	0.567163	2.71337	1	0.238623	0.602039	0	1.12065	3.00803	1	0.34222	0.929523	0
ZMO1682	aspB	aspartate/methionine/tyrosine aminotransferase	-1.20468	1.88931	1	-1.52939	1.3685	1	-1.0295	0.868421	0	-1.05516	0.894239	0
ZMO1684	serC	phosphoserine aminotransferase	0.996944	5.46943	1	0.749474	3.39836	1	0.463532	2.32889	1	1.77782	5.54395	1
ZMO1685	serA1	D-3-phosphoglycerate dehydrogenase	1.34878	4.85742	1	0.850282	2.46149	1	0.717854	2.11629	1	2.47819	5.00674	1
ZMO1696	ZMO1696	putative NADPH:quinone reductase-related Zn-dependent oxidoreductase	-1.07159	2.54263	1	-0.825861	1.12776	0	-1.08228	1.52068	1	-1.30664	1.84448	1
ZMO1697	ZMO1697	HxlR family transcriptional regulator	-1.04274	2.25426	1	-0.390436	0.401296	0	-1.06107	1.31968	1	-1.67671	2.10611	1
ZMO1698	ribA	GTP cyclohydrolase II	-0.669716	1.97668	1	-0.521776	0.822196	0	0.0359821	0.0394051	0	-1.52335	2.52695	1
ZMO1699	xthA2	exodeoxyribonuclease III XthA	-1.44339	3.8945	1	-1.1467	2.14257	1	-1.07493	2.0168	1	-2.10854	3.4843	1
ZMO1700	ZMO1700	hypothetical protein	1.20707	3.67542	1	1.22529	2.45878	1	1.21482	2.44073	1	1.18109	2.38185	1
ZMO1701	ZMO1701	outer membrane lipoprotein carrier protein LolA	1.12731	4.16371	1	0.848595	2.25428	1	1.50527	3.53153	1	1.02806	2.6581	1
ZMO1704	lon2	ATP-dependent protease La (LON) substrate-binding domain	0.751253	1.27214	0	1.00193	0.941771	0	1.77533	1.76964	1	-0.523504	0.429553	0
ZMO1705	ZMO1705	thioredoxin domain-containing protein	0.301597	0.780108	0	0.929413	1.50944	1	1.23731	2.01404	1	-1.26194	2.05194	1
ZMO1712	ZMO1712	peptidylprolyl isomerase FKBP-type	-0.848979	4.26584	1	-0.868386	3.00587	1	-1.4337	4.20312	1	-0.244853	0.844462	0
ZMO1713	rpsU	ribosomal protein S21	-0.786729	1.6501	1	-0.774248	0.875076	0	-1.24752	1.5043	1	-0.338417	0.321639	0
ZMO1715	exbD1	biopolymer transport protein ExbD/TolR	-0.562643	4.14771	1	-0.40817	2.16708	1	-0.159922	0.783626	0	-1.11984	4.49296	1
ZMO1717	ZMO1717	TonB family protein	-0.719247	3.11284	1	-0.718623	1.95014	1	-0.140532	0.295367	0	-1.29859	3.20886	1
ZMO1720	rpoZ	DNA-directed RNA polymerase omega subunit	0.791891	2.37135	1	1.31031	2.27737	1	0.850849	1.48963	1	0.214511	0.291597	0
ZMO1721	gloA3	glyoxalase/bleomycin resistance protein dioxygenase	0.697748	2.29971	1	1.38189	2.58126	1	1.80588	3.1806	1	-1.09453	2.10134	1
ZMO1728	ZMO1728	hypothetical protein	-1.57766	3.0273	1	-1.14079	1.34265	1	-2.3946	2.73124	1	-1.19759	1.41583	1
ZMO1732	ahpC	alkyl hydroperoxide reductase	-0.482574	2.03664	1	-0.202175	0.402388	0	0.322223	0.709025	0	-1.56777	3.4027	1
ZMO1734	ZMO1734	hypothetical protein	-0.682054	2.05897	1	-0.645092	1.08687	0	-0.212083	0.285554	0	-1.18899	2.07147	1
ZMO1738	ZMO1738	LytTR family two component transcriptional regulator	1.51877	5.07493	1	1.52331	3.717	1	1.8149	4.14466	1	1.21809	3.1873	1
ZMO1740	ZMO1740	DUF3297 domain-containing protein	0.872486	2.70302	1	1.10706	2.0585	1	0.491269	0.851392	0	1.01913	1.90163	1
ZMO1748	ZMO1748	ArsR family transcriptional regulator	-0.227637	1.35848	1	-0.571174	1.98914	1	-1.00876	3.20356	1	0.897022	2.93461	1
ZMO1752	ZMO1752	hypothetical protein	-0.596849	1.13487	0	-0.574638	0.562869	0	0.229731	0.189036	0	-1.44564	1.63709	1
ZMO1753	fpr	ferredoxin--NADP(+) reductase Fpr	0.331697	2.30013	1	0.686445	2.677	1	1.14264	3.86157	1	-0.834	3.11424	1
ZMO1759	ZMO1759	HNH endonuclease	-1.04335	3.50953	1	-1.62187	3.25454	1	-0.385318	0.782611	0	-1.12286	2.436	1
ZMO1764	ZMO1764	murein L%2CD-transpeptidase YcbB/YkuD-like protein	-0.884279	5.40588	1	-0.812353	3.81913	1	-1.04121	4.4306	1	-0.79927	3.77975	1
ZMO1777	ZMO1777	hypothetical protein	-1.16318	4.92322	1	-1.66139	4.43867	1	-0.898864	2.96478	1	-0.929291	3.04053	1
ZMO1782	ZMO1782	hypothetical protein	-0.538992	1.55346	1	-0.224541	0.289016	0	-1.24603	2.07138	1	-0.146401	0.175804	0
ZMO1787	ZMO1787	hypothetical protein	2.36566	4.35748	1	3.46118	3.94117	1	0.775476	1.02612	0	2.86033	3.48134	1
ZMO1794	ZMO1794	hypothetical protein	-0.590184	1.69418	1	0.0205106	0.0214074	0	-1.14109	1.89106	1	-0.649972	1.02982	0
ZMO1800	ZMO1800	PhzF family phenazine biosynthesis protein	-0.728038	2.70656	1	-0.840926	1.8839	1	-1.20982	2.61629	1	-0.133373	0.221537	0
ZMO1802	ZMO1802	hypothetical protein	-0.612884	2.57665	1	-0.847931	2.11368	1	-1.35319	3.11822	1	0.362469	0.842206	0
ZMO1804	ZMO1804	amino acid permease-associated region	-0.807144	2.95286	1	-1.0452	2.32303	1	-0.719443	1.62158	1	-0.656791	1.47301	1
ZMO1806	ZMO1806	maltose O-acetyltransferase	0.221428	0.368525	0	-0.081927	0.0645299	0	1.17126	1.38806	1	-0.425051	0.417211	0
ZMO1807	ZMO1807	TonB-dependent receptor	0.408043	1.5096	1	1.1877	2.48479	1	0.108428	0.166275	0	-0.0719977	0.105336	0
ZMO1812	rnfC	electron transport complex RnfABCDGE type C subunit	-0.702903	2.95182	1	-0.46489	1.17075	0	-0.506308	1.2887	0	-1.13751	2.79952	1
ZMO1813	rnfB	electron transport complex RnfABCDGE type B subunit	-0.648356	2.99103	1	-0.417895	1.15948	0	-0.495838	1.40285	1	-1.03133	2.7997	1
ZMO1823	nifH	nitrogenase reductase iron protein	-0.403646	1.32755	1	-0.0802955	0.10549	0	-1.22499	2.32439	1	0.0943461	0.126036	0
ZMO1834	nifS2	cysteine desulfurase NifS	0.685786	1.28154	0	1.75452	1.92638	1	0.192633	0.14937	0	0.110203	0.0808054	0
ZMO1848	ZMO1848	iron ABC transporter permease	-0.528773	1.64802	1	-0.981841	1.76898	1	0.417945	0.671063	0	-1.02242	1.84183	1
ZMO1850	ZMO1850	hypothetical protein	-0.877228	2.15022	1	-0.565757	0.729437	0	-1.4163	2.01341	1	-0.649626	0.861245	0
ZMO1851	fldA	flavodoxin	-2.24815	4.47448	1	-1.50553	2.27083	1	-3.12996	3.93457	1	-2.10895	2.99975	1
ZMO1863	ZMO1863	phosphatase	-1.13462	3.52833	1	-1.00302	2.05463	1	-1.32176	2.62189	1	-1.07906	2.19848	1
ZMO1864	ZMO1864	transposase IS5 family protein	-0.543385	1.14996	0	-0.406188	0.419646	0	-1.28732	1.61924	1	0.0633573	0.0518399	0
ZMO1875	ZMO1875	DUF1476 domain-containing protein	-0.242049	0.695623	0	0.154887	0.210936	0	0.417654	0.692431	0	-1.29869	2.36002	1
ZMO1877	ZMO1877	glutamine cyclotransferase	-0.875468	3.13886	1	-1.11112	2.45055	1	-0.895165	2.01542	1	-0.620115	1.38444	1
ZMO1878	valS	valine--tRNA ligase	-0.982069	5.25932	1	-0.994814	3.91712	1	-0.867103	3.58489	1	-1.08429	4.12842	1
ZMO1880	ZMO1880	hypothetical protein	-0.939277	3.59507	1	-1.00287	2.49489	1	-0.500194	1.25132	0	-1.31477	3.09471	1
ZMO1885	ZMO1885	NADH:flavin oxidoreductase	-0.802652	2.2505	1	-1.34442	2.18314	1	-0.027353	0.0284161	0	-1.03618	1.69672	1
ZMO1904	ZMO1904	tRNA(adenosine(37)-N6)-threonylcarbamoyltransferase complex transferase subunit TsaD	-0.844727	4.27956	1	-1.03924	3.4481	1	-0.744567	2.68594	1	-0.75037	2.70294	1
ZMO1906	infC	translation initiation factor IF-3	-0.854407	5.59817	1	-0.801348	4.0535	1	-1.03081	4.67986	1	-0.731061	3.82918	1
ZMO1920	ZMO1920	hypothetical protein	1.20605	3.15037	1	0.521777	0.787553	0	2.32468	3.40022	1	0.77168	1.24396	0
ZMO1928	groES	chaperonin Cpn10	0.812168	1.95007	1	1.38776	1.92465	1	1.64202	2.2524	1	-0.593273	0.74808	0
ZMO1929	groEL	chaperonin GroEL	1.0599	2.31099	1	1.59263	2.02861	1	2.09329	2.58711	1	-0.506219	0.557903	0
ZMO1933	ZMO1933	hypothetical protein	-0.572063	2.42562	1	-0.614242	1.53032	1	-1.0228	2.49255	1	-0.0791509	0.138602	0
ZMO1937	ZMO1937	DNA-binding protein	-1.42076	1.85973	1	-0.66971	0.414094	0	-2.73017	2.05532	1	-0.862385	0.563101	0
ZMO1944	ZMO1944	GntR transcriptional regulator with aminotransferase domain	0.142557	0.284931	0	0.934915	1.38724	1	0.600881	0.834048	0	-1.10812	1.66119	1
ZMO1945	ZMO1945	PhzF-like isomerase	0.845238	2.68739	1	1.18562	2.24287	1	1.8369	3.19968	1	-0.486808	0.867249	0
ZMO1946	ZMO1946	short-chain dehydrogenase/reductase SDR	0.686503	1.50531	1	0.834285	1.01212	0	1.26923	1.61227	1	-0.0440064	0.0357905	0
ZMO1947	ZMO1947	RidA (reactive intermediate/imine deaminase A) family protein	0.886979	1.18369	0	0.593823	0.378774	0	2.03858	1.61101	1	0.0285299	0.0141077	0
ZMO1949	ZMO1949	ribosyldihydronicotinamide dehydrogenase	0.557251	1.53424	1	1.1362	1.81388	1	0.617719	0.927808	0	-0.0821657	0.0880685	0
ZMO1951	rraA	ribonuclease activity regulator RraA family	0.738784	2.55437	1	0.964672	1.98201	1	-0.0673086	0.0934919	0	1.31899	2.61966	1
ZMO1959	ZMO1959	hypothetical protein	-1.36115	4.78927	1	-1.2523	3.24389	1	-1.30488	3.34015	1	-1.52627	3.71358	1
ZMO1960	ZMO1960	hypothetical protein	-0.822478	4.27744	1	-0.589304	2.24736	1	-0.678084	2.53955	1	-1.20005	3.85589	1
ZMO1966	ZMO1966	hypothetical protein	-0.997608	1.8369	1	-1.20676	1.2568	0	-1.07994	1.10803	0	-0.706122	0.668618	0
ZMO1969	ZMO1969	Sel1 domain protein repeat-containing protein	1.07236	4.36277	1	0.771945	2.32698	1	1.71133	4.15978	1	0.733794	2.22382	1
ZMO1976	ZMO1976	hypothetical protein	-1.61954	3.70558	1	-0.859928	1.31276	1	-3.19484	4.02216	1	-0.803842	1.21748	0
ZMO1981	gidA	glucose inhibited division protein A GidA	-1.15221	4.42129	1	-1.24522	3.27712	1	-0.941812	2.64574	1	-1.26961	3.32257	1
ZMO1983	ZMO1983	SMP-30/Gluconolaconase/LRE domain-containing protein	2.41818	4.83338	1	2.84732	3.87445	1	2.17706	3.23409	1	2.23017	3.29035	1
ZMO1984	ZMO1984	aldo/keto reductase	2.03977	4.83119	1	2.39927	3.86982	1	1.87768	3.28397	1	1.84234	3.23963	1
ZMO1986	ZMO1986	TonB-dependent receptor plug domain	0.515593	2.1669	1	1.01584	2.43027	1	-0.0693552	0.116694	0	0.600297	1.45757	1
ZMO1989	ZMO1989	methylated-DNA--protein-cysteine methyltransferase	0.862618	3.33722	1	0.923921	2.27544	1	0.460416	1.10897	0	1.20352	2.84106	1
ZMO1996	rho	transcription termination factor Rho	-0.900742	4.9358	1	-0.926636	3.64583	1	-1.38505	4.63577	1	-0.390536	1.78941	1
ZMO2001	ZMO2001	hypothetical protein	1.64644	2.63325	1	3.01313	2.75376	1	-0.372382	0.272574	0	2.29856	2.18345	1
ZMO2011	ZMO2011	entericidin A/B family protein	1.37587	1.50369	1	1.16044	0.745482	0	2.75663	1.53353	1	0.210556	0.103153	0
ZMO2013	ZMO2013	hypothetical protein	-0.272514	0.919052	0	-0.262964	0.45283	0	-1.22792	2.48046	1	0.673345	1.37927	1
ZMO2018	ZMO2018	major facilitator superfamily transporter	-0.0877138	0.21029	0	-0.061491	0.0768955	0	0.958795	1.80373	1	-1.16045	2.16541	1
ZMO2020	ZMO2020	hypothetical protein	-0.598572	0.886516	0	-1.68263	1.53355	1	-1.14006	0.991714	0	1.02697	0.876564	0
ZMO2023	ZMO2023	membrane-bound lytic murein transglycosylase MltA	-0.987651	4.11054	1	-1.34474	3.52658	1	-0.485104	1.4454	1	-1.13311	3.12488	1
ZMO2027	ZMO2027	hypothetical protein	-0.828934	3.26832	1	-1.11119	2.68767	1	-1.70154	3.67134	1	0.32593	0.74614	0
ZMO2034	ZMO2034	hypothetical protein	-1.26751	1.33222	1	-2.00361	1.20294	0	-0.95354	0.495861	0	-0.845375	0.428397	0
ZMO2038	ZMO2038	thioesterase superfamily protein	0.935034	2.20583	1	0.951511	1.28504	0	1.15409	1.58309	1	0.699496	0.90113	0

## Sheet: Table S4
TABLE S4 List of all significantly differentially expressed genes in Z. mobilis strain comparisons. Gene expression levels colored in red or green indicate the up-regulated and down-regulated, respectively. P-value is -log10(p-value). E0, without ethanol treatment; E8, with 8% ethanol treatment.
Locus_tag	Gene_name	Product	(ZM4-Δhfq vs ZM4)	P-value (ZM4-Δhfq vs ZM4)	Sig Index (ZM4-Δhfq vs ZM4)	(ZM4-hfq vs ZM4)	P-value (ZM4-hfq vs ZM4)	Sig Index (ZM4-hfq vs ZM4)	(ZM4-Δhfq vs ZM4-hfq)	P-value (ZM4-Δhfq vs ZM4-hfq)	Sig Index (ZM4-Δhfq vs ZM4-hfq)	(ZM4-Δhfq vs ZM4) E0	P-value (ZM4-Δhfq vs ZM4) E0	Sig Index (ZM4-Δhfq vs ZM4) E0	(ZM4-hfq vs ZM4) E0	P-value (ZM4-hfq vs ZM4) E0	Sig Index (ZM4-hfq vs ZM4) E0	(ZM4-Δhfq vs ZM4-hfq) E0	P-value (ZM4-Δhfq vs ZM4-hfq) E0	Sig Index (ZM4-Δhfq vs ZM4-hfq) E0	(ZM4-Δhfq vs ZM4) E8	P-value (ZM4-Δhfq vs ZM4) E8	Sig Index (ZM4-Δhfq vs ZM4) E8	(ZM4-hfq vs ZM4) E8	P-value (ZM4-hfq vs ZM4) E8	Sig Index (ZM4-hfq vs ZM4) E8	(ZM4-Δhfq vs ZM4-hfq) E8	P-value (ZM4-Δhfq vs ZM4-hfq) E8	Sig Index (ZM4-Δhfq vs ZM4-hfq) E8
pZYM32_012	ZMOp32x012	hypothetical protein	0.284324	0.21084	0	-1.28578	1.27034	0	1.5701	1.57719	1	-0.928968	0.573505	0	-1.19674	0.779773	0	0.267768	0.132893	0	1.49762	1.01766	0	-1.37482	0.920294	0	2.87244	2.03882	1
pZYM32_013	ZMOp32x013	hypothetical protein	0.870471	0.734983	0	-1.64841	1.53035	1	2.51888	2.31333	1	0.0993662	0.0421364	0	-0.82258	0.450191	0	0.921947	0.517164	0	1.64158	1.03498	0	-2.47424	1.62883	1	4.11582	2.61806	1
pZYM32_014	ZMOp32x014	hypothetical protein	0.768755	0.67731	0	-1.69988	1.6765	1	2.46864	2.38906	1	-0.5289	0.28366	0	-1.42658	0.938362	0	0.897679	0.536486	0	2.06641	1.42941	1	-1.97318	1.35934	1	4.03959	2.70104	1
pZYM32_016	ZMOp32x016	winged helix-turn-helix DNA-binding domain	0.0894873	0.145741	0	-0.410791	0.888651	0	0.500278	1.11901	0	0.251211	0.322479	0	0.271009	0.35313	0	-0.0197975	0.0203744	0	-0.0722364	0.0787309	0	-1.09259	1.7885	1	1.02035	1.6687	1
pZYM33_030	ZMOp33x030	hypothetical protein	-0.367662	0.890827	0	-1.48106	3.40563	1	1.1134	2.75219	1	-0.789922	1.43526	1	-0.0383534	0.0453474	0	-0.751569	1.35959	1	0.0545984	0.065842	0	-2.92377	4.21397	1	2.97837	4.25979	1
pZYM33_032	ZMOp33x032	hypothetical protein	-1.41793	2.46916	1	-0.554615	0.932256	0	-0.863313	1.53466	1	0.0549277	0.0447074	0	-0.226922	0.210856	0	0.281849	0.271604	0	-2.89078	3.28676	1	-0.882309	1.06988	0	-2.00847	2.47255	1
pZYM33_037	ZMOp33x037	cro/C1-type transcriptional repressor	-0.236505	0.323897	0	-0.605575	1.0064	0	0.36907	0.554837	0	-0.715606	0.813388	0	0.166237	0.144142	0	-0.881843	1.04132	0	0.242596	0.221884	0	-1.37739	1.6988	1	1.61998	1.99402	1
pZYM36_018	ZMOp36x018	hypothetical protein	0.363228	1.03381	0	-0.971614	2.75753	1	1.33484	3.48783	1	0.364959	0.687647	0	-1.06521	2.21911	1	1.43017	2.84643	1	0.361496	0.679741	0	-0.878015	1.84805	1	1.23951	2.5336	1
pZYM36_028	ZMOp36x028	hypothetical protein	-0.719018	1.67061	1	-0.121502	0.207527	0	-0.597516	1.37272	1	-0.141832	0.166605	0	-0.00498754	0.00507001	0	-0.136844	0.159983	0	-1.2962	2.11813	1	-0.238016	0.30405	0	-1.05819	1.73984	1
pZYM36_031	ZMOp36x031	helix-turn-helix XRE super family protein	-1.3051	2.72369	1	-0.670037	1.45108	1	-0.635062	1.36906	1	0.40885	0.541179	0	0.255807	0.307214	0	0.153044	0.169025	0	-3.01905	3.87087	1	-1.59588	2.41159	1	-1.42317	2.17762	1
pZYM36_032	ZMOp36x032	hypothetical protein	0.189246	0.731468	0	-0.337711	1.43007	1	0.526957	2.22705	1	0.215758	0.562985	0	0.434863	1.29039	0	-0.219105	0.573641	0	0.162734	0.399654	0	-1.11029	3.09121	1	1.27302	3.41006	1
pZYM36_033	ZMOp36x033	zinc finger Ogr/Delta-type transcriptional activator	-0.133144	0.175618	0	-1.11398	2.03652	1	0.980838	1.79961	1	-0.189817	0.177239	0	-0.95049	1.20195	0	0.760673	0.928578	0	-0.0764703	0.0652448	0	-1.27747	1.65547	1	1.201	1.55236	1
pZYM36_034	ZMOp36x034	Azospirillum phage Cd Gp10 family protein	0.643356	1.09837	0	-0.730779	1.26918	0	1.37414	2.38669	1	1.125	1.39369	1	-0.262772	0.2478	0	1.38777	1.73781	1	0.161714	0.142097	0	-1.19879	1.49248	1	1.3605	1.70315	1
pZYM36_036	ZMOp36x036	winged helix-turn-helix DNA-binding domain protein	-0.207217	0.381687	0	-0.830915	1.89633	1	0.623698	1.41029	1	0.0626828	0.0666584	0	0.128885	0.146513	0	-0.0662019	0.0706624	0	-0.477116	0.690002	0	-1.79071	2.75683	1	1.3136	2.10876	1
pZYM36_040	ZMOp36x040	Arc-type ribbon-helix-helix	0.0638725	0.136898	0	-0.597816	1.83333	1	0.661688	2.02288	1	0.0474714	0.067872	0	-0.159301	0.262338	0	0.206772	0.35774	0	0.0802736	0.120059	0	-1.03633	2.2236	1	1.1166	2.3762	1
pZYM36_041	ZMOp36x041	PBSX family phage portal protein	-0.128413	0.268509	0	-0.931805	2.49032	1	0.803392	2.1849	1	-0.0560274	0.0719384	0	-0.481155	0.869383	0	0.425127	0.749374	0	-0.200798	0.302412	0	-1.38246	2.59278	1	1.18166	2.26394	1
pZYM36_042	ZMOp36x042	putative ATPase terminase subunit protein	-0.0990798	0.105342	0	-1.24698	1.943	1	1.1479	1.79119	1	-2.1151e-05	1.43437e-05	0	-1.07095	1.14508	0	1.07093	1.14506	0	-0.198139	0.154847	0	-1.423	1.56488	1	1.22486	1.33147	1
pZYM39_007	ZMOp39x007	TonB-dependent receptor beta-barrel protein	0.271073	0.685626	0	-0.515064	1.44452	1	0.786137	2.20139	1	-0.0255633	0.0325484	0	-0.563705	1.08453	0	0.538141	1.02771	0	0.567708	1.09342	0	-0.466424	0.868209	0	1.03413	2.05878	1
pZYM39_019	ZMOp39x019	hypothetical protein	1.24486	1.40145	1	0.345519	0.281318	0	0.899345	0.872168	0	1.10111	0.84013	0	1.11887	0.675628	0	-0.0177593	0.00756936	0	1.38861	1.09069	0	-0.427836	0.274377	0	1.81645	1.44641	1
pZYM39_029	ZMOp39x029	hypothetical protein	0.552108	0.969875	0	-0.393417	0.645859	0	0.945525	1.75353	1	0.408067	0.442892	0	0.374342	0.398969	0	0.0337244	0.0280335	0	0.69615	0.846501	0	-1.16118	1.51517	1	1.85733	2.38834	1
pZYM39_032	ZMOp39x032	winged helix-turn-helix DNA-binding domain protein	-0.337558	1.46762	1	-0.687633	2.84639	1	0.350074	1.52569	1	-0.0467458	0.0980044	0	0.120418	0.28701	0	-0.167164	0.425285	0	-0.628371	1.94272	1	-1.49568	3.85574	1	0.867312	2.59505	1
pZYM39_033	ZMOp39x033	hypothetical protein	-0.160938	0.247601	0	-1.15027	2.31473	1	0.989333	2.01556	1	0.100266	0.0981172	0	-0.685835	0.933178	0	0.7861	1.09435	0	-0.422142	0.51928	0	-1.61471	2.29953	1	1.19257	1.72276	1
ZMO0003	cysC	adenylyl-sulfate kinase	-0.309706	0.228402	0	-0.017291	0.0106589	0	-0.292415	0.213669	0	0.0380899	0.016714	0	-1.58894	1.06937	0	1.62703	1.09901	0	-0.657503	0.369558	0	1.55436	1.04242	0	-2.21186	1.54368	1
ZMO0004	cysN	sulfate adenylyltransferase large subunit	-0.148207	0.101904	0	0.317167	0.240665	0	-0.465374	0.379484	0	0.290075	0.146076	0	-1.47881	1.00804	0	1.76888	1.23793	0	-0.586488	0.330448	0	2.11314	1.50393	1	-2.69963	1.92961	1
ZMO0005	cysD	sulfate adenylyltransferase small subunit	-0.0833706	0.0552844	0	0.250625	0.184533	0	-0.333996	0.257433	0	0.601609	0.343039	0	-1.41518	0.963893	0	2.01679	1.43947	1	-0.76835	0.460918	0	1.91643	1.36175	1	-2.68478	1.93012	1
ZMO0006	cysG1	siroheme synthase CysG	-0.0185557	0.0118042	0	0.0443211	0.0287125	0	-0.0628768	0.0412613	0	0.61439	0.353219	0	-1.19492	0.791234	0	1.80931	1.28266	0	-0.651501	0.379034	0	1.28356	0.862035	0	-1.93506	1.3813	1
ZMO0007	cysH	phosphoadenosine phosphosulfate reductase	-0.116871	0.123492	0	0.513329	0.705084	0	-0.6302	0.901964	0	-0.0863924	0.0611501	0	-0.560635	0.514887	0	0.474242	0.420164	0	-0.14735	0.108788	0	1.58729	1.71441	1	-1.73464	1.8734	1
ZMO0008	cysI	sulfite reductase (NADPH) hemoprotein beta-component	-0.215679	0.182695	0	0.420034	0.400513	0	-0.635714	0.662819	0	-0.0343314	0.0178469	0	-0.796388	0.57191	0	0.762057	0.542017	0	-0.397027	0.247866	0	1.63646	1.33725	1	-2.03348	1.68482	1
ZMO0009	cysJ	sulfite reductase (NADPH) flavoprotein alpha chain	-0.123783	0.102369	0	0.312669	0.29398	0	-0.436452	0.438781	0	0.225759	0.135602	0	-0.79119	0.593546	0	1.01695	0.804476	0	-0.473324	0.318769	0	1.41653	1.1861	0	-1.88985	1.6231	1
ZMO0015	hrcA	heat-inducible transcription repressor HrcA	0.0476242	0.0590574	0	-1.04585	1.97936	1	1.09347	2.06475	1	-0.114237	0.104302	0	-0.45218	0.515618	0	0.337943	0.362347	0	0.209485	0.20617	0	-1.63952	2.17974	1	1.849	2.42575	1
ZMO0016	grpE	GrpE protein	-0.138706	0.291147	0	-0.56881	1.54114	1	0.430104	1.13231	0	-0.247158	0.383842	0	-0.0423864	0.0530012	0	-0.204771	0.306387	0	-0.0302535	0.0372416	0	-1.09523	2.09541	1	1.06498	2.04105	1
ZMO0017	ZMO0017	RsmB-like methyltransferase	-0.343539	0.525208	0	-0.700509	1.22652	0	0.35697	0.550328	0	-0.520529	0.571244	0	-0.206184	0.189662	0	-0.314344	0.310505	0	-0.166549	0.148833	0	-1.19483	1.50604	1	1.02828	1.27878	0
ZMO0025	ZMO0025	EamA/RhaT family transporter	-1.10581	2.19856	1	-0.312461	0.537187	0	-0.793345	1.58826	1	-0.674989	0.896537	0	-0.588856	0.761348	0	-0.0861334	0.0816113	0	-1.53662	2.16354	1	-0.0360657	0.0326014	0	-1.50056	2.11663	1
ZMO0026	ZMO0026	Sel1 domain protein repeat-containing protein	-0.0834999	0.139809	0	-0.336108	0.725983	0	0.252608	0.512984	0	0.430051	0.64298	0	0.336917	0.477692	0	0.0931342	0.107464	0	-0.597051	0.953522	0	-1.00913	1.70515	1	0.412081	0.610444	0
ZMO0027	purH	bifunctional phosphoribosyl aminoimidazole carboxamide formyltransferase/IMP cyclohydrolase	-0.417888	1.11407	0	-0.725642	1.99807	1	0.307754	0.776532	0	-0.111963	0.154803	0	-1.03841	2.02065	1	0.926445	1.8085	1	-0.723812	1.39797	1	-0.412876	0.728666	0	-0.310936	0.516169	0
ZMO0033	ZMO0033	putative zinc- or iron-chelating domain-containing protein	-0.999472	3.83971	1	0.362276	1.66585	1	-1.36175	4.6046	1	-0.563105	1.8325	1	0.129969	0.333557	0	-0.693074	2.23091	1	-1.43584	3.87792	1	0.594583	1.93274	1	-2.03042	4.73753	1
ZMO0050	ZMO0050	LysR family transcriptional regulator	-0.331455	0.690751	0	-0.846635	1.96614	1	0.51518	1.16389	0	-0.537058	0.813971	0	-1.10198	1.81294	1	0.564926	0.864734	0	-0.125851	0.145655	0	-0.591286	0.912904	0	0.465435	0.684834	0
ZMO0055	ZMO0055	anion permerase	0.309641	0.138734	0	-0.0716333	0.0291028	0	0.381274	0.175475	0	0.82265	0.28666	0	-2.63214	1.15614	0	3.45479	1.55858	1	-0.203368	0.0602659	0	2.48887	1.08424	0	-2.69224	1.1862	0
ZMO0056	glmS	glucosamine/fructose-6-phosphate isomerizing aminotransferase	0.0739277	0.159868	0	-0.414622	1.23288	0	0.48855	1.47628	1	-0.0881095	0.131932	0	-0.0601665	0.0867892	0	-0.027943	0.0385109	0	0.235965	0.415361	0	-0.769077	1.65228	1	1.00504	2.146	1
ZMO0084	cheX	chemotaxis protein CheX	0.589167	1.95726	1	-0.299083	0.93791	0	0.88825	2.80535	1	0.540105	1.24347	0	-0.111053	0.189678	0	0.651159	1.52507	1	0.63823	1.4929	1	-0.487112	1.1058	0	1.12534	2.56498	1
ZMO0086	ZMO0086	SpoT/RelA (p)ppGpp synthetase I	-0.107254	0.340913	0	0.420003	1.68578	1	-0.527257	2.10541	1	-0.79202	2.22525	1	0.486467	1.36412	1	-1.27849	3.27491	1	0.577511	1.63774	1	0.353539	0.947709	0	0.223973	0.546481	0
ZMO0095	ZMO0095	hypothetical protein	0.10769	0.105046	0	0.913581	1.28433	0	-0.805891	1.11445	0	0.0309041	0.0196581	0	1.82599	1.84851	1	-1.79508	1.81753	1	0.184476	0.129817	0	0.0011738	0.000731102	0	0.183302	0.128898	0
ZMO0099	ZMO0099	major facilitator superfamily transporter	-0.61541	1.88646	1	-0.119901	0.282396	0	-0.49551	1.51196	1	-0.146079	0.237017	0	-0.241317	0.431084	0	0.0952385	0.145262	0	-1.08474	2.31647	1	0.00151601	0.0020255	0	-1.08626	2.31934	1
ZMO0100	ZMO0100	HxlR family transcriptional regulator	0.188378	0.220814	0	0.352033	0.465037	0	-0.163655	0.187745	0	1.04289	1.12888	0	1.25914	1.39371	1	-0.216245	0.173732	0	-0.666139	0.662848	0	-0.555074	0.530869	0	-0.111064	0.0830732	0
ZMO0101	ZMO0101	NAD-dependent epimerase/dehydratase	-0.460648	1.65208	1	0.909423	3.02982	1	-1.37007	4.00351	1	-0.347558	0.812751	0	0.893103	2.24155	1	-1.24066	2.94806	1	-0.573739	1.44494	1	0.925742	2.31466	1	-1.49948	3.38622	1
ZMO0102	ZMO0102	hypothetical protein	-1.64501	1.65159	1	0.811156	0.73896	0	-2.45617	2.41659	1	-2.24997	1.59535	1	0.184012	0.0877907	0	-2.43398	1.7297	1	-1.04005	0.656205	0	1.4383	0.968045	0	-2.47835	1.76154	1
ZMO0113	pabB	aminodeoxychorismate synthase component 1 PabB	-0.558386	1.33598	1	0.0289864	0.0454023	0	-0.587373	1.41199	1	-1.05901	1.81791	1	0.270493	0.373061	0	-1.32951	2.25464	1	-0.0577582	0.0652038	0	-0.21252	0.279745	0	0.154762	0.193316	0
ZMO0114	trpGD	glutamine amidotransferase of anthranilate synthase	-0.459632	1.29028	0	-0.0204167	0.0373435	0	-0.439215	1.22634	0	-0.981577	1.97943	1	0.266345	0.446017	0	-1.24792	2.46122	1	0.0623135	0.0842646	0	-0.307179	0.53051	0	0.369492	0.664256	0
ZMO0115	pabC	aminotransferase class IV	-0.400613	1.19802	0	0.197712	0.51601	0	-0.598325	1.83617	1	-0.878658	1.90537	1	0.319555	0.607157	0	-1.19821	2.52622	1	0.0774316	0.115461	0	0.0758694	0.112896	0	0.00156216	0.00208874	0
ZMO0130	phoC	acid phosphatase	-0.653216	1.65616	1	0.141272	0.2741	0	-0.794488	2.01074	1	-0.420681	0.673255	0	0.112158	0.141129	0	-0.532838	0.894639	0	-0.885752	1.58544	1	0.170386	0.227454	0	-1.05614	1.89431	1
ZMO0145	ZMO0145	peptidase M28	-0.560033	1.53688	1	0.215965	0.503987	0	-0.775998	2.1247	1	-0.731722	1.41194	1	0.420156	0.742674	0	-1.15188	2.22108	1	-0.388343	0.675136	0	0.0117738	0.0143308	0	-0.400117	0.700038	0
ZMO0152	pyk	pyruvate kinase	-0.59754	5.81757	1	0.310612	4.16366	1	-0.908152	6.89733	1	-0.564005	4.78775	1	0.441189	4.17441	1	-1.00519	6.26411	1	-0.631075	5.07196	1	0.180035	2.1369	1	-0.81111	5.71241	1
ZMO0156	ZMO0156	hypothetical protein	0.669299	1.92935	1	-0.201171	0.488985	0	0.87047	2.45304	1	0.970208	1.97583	1	-0.0581708	0.0790658	0	1.02838	2.08776	1	0.368389	0.669733	0	-0.344172	0.616594	0	0.712561	1.44218	1
ZMO0157	lhdA	lactate dehydrogenase LdhA	-0.265522	0.742426	0	0.361144	1.0693	0	-0.626666	1.92959	1	-0.641953	1.38333	1	0.489234	1.01717	0	-1.13119	2.41392	1	0.110909	0.173556	0	0.233054	0.41583	0	-0.122145	0.193805	0
ZMO0174	ZMO0174	putative SnoaL-like polynucleotide cyclase	0.285969	0.380578	0	-1.14497	1.88908	1	1.43094	2.32497	1	0.234381	0.199965	0	-0.199089	0.165941	0	0.43347	0.413835	0	0.337556	0.306506	0	-2.09085	2.39259	1	2.42841	2.713	1
ZMO0177	gap	type I glyceraldehyde-3-phosphate dehydrogenase	-0.435518	3.23349	1	0.276549	2.23925	1	-0.712067	4.42441	1	-0.557952	3.00586	1	0.559852	3.0136	1	-1.1178	4.68578	1	-0.313085	1.81317	1	-0.00675338	0.0247039	0	-0.306331	1.7741	1
ZMO0178	pgk	phosphoglycerate kinase	-0.579184	4.01026	1	0.147048	1.22322	0	-0.726232	4.57151	1	-0.735397	3.74774	1	0.282915	1.70313	1	-1.01831	4.55012	1	-0.422971	2.48243	1	0.0111812	0.0433584	0	-0.434152	2.53793	1
ZMO0182	ahcY	S-adenosyl-L-homocysteine hydrolase	-0.23497	1.2275	0	0.0304945	0.111682	0	-0.265465	1.40491	1	0.0656301	0.178776	0	-0.50763	1.91735	1	0.57326	2.15109	1	-0.535571	2.01858	1	0.568619	2.13502	1	-1.10419	3.60536	1
ZMO0184	ZMO0184	hypothetical protein	0.260562	0.360666	0	-0.21441	0.28582	0	0.474972	0.747301	0	0.811571	0.936907	0	-0.458154	0.469343	0	1.26972	1.5498	1	-0.290446	0.271647	0	0.0293349	0.0226521	0	-0.319781	0.304432	0
ZMO0189	sdaA	L-serine dehydratase 1	-0.593882	1.62384	1	0.270425	0.657779	0	-0.864307	2.32942	1	-1.17092	2.24179	1	0.406251	0.707787	0	-1.57717	2.87883	1	-0.0168445	0.0205148	0	0.134599	0.189165	0	-0.151443	0.216704	0
ZMO0190	ZMO0190	RpiR family transcriptional regulator	0.500836	1.21727	0	-0.0402646	0.0659778	0	0.5411	1.32695	1	0.894474	1.56987	1	-0.261059	0.368506	0	1.15553	2.02765	1	0.107198	0.131325	0	0.180529	0.237921	0	-0.0733317	0.0865678	0
ZMO0203	pbrR	MerR family transcriptional regulator	0.0409599	0.0307045	0	-1.15081	1.33773	1	1.19177	1.38998	1	-0.756327	0.540875	0	-0.850319	0.62381	0	0.093992	0.0508434	0	0.838246	0.613049	0	-1.45131	1.17676	0	2.28956	1.90773	1
ZMO0215	ZMO0215	5-formyltetrahydrofolate cyclo-ligase	-0.0483796	0.0567461	0	-1.1245	2.01568	1	1.07613	1.93245	1	-0.304912	0.300601	0	0.024055	0.0192032	0	-0.328967	0.329069	0	0.208153	0.192448	0	-2.27307	2.75535	1	2.48122	2.95124	1
ZMO0236	ZMO0236	Mrp family Chromosome partitioning ATPase	0.0516548	0.101095	0	-0.59008	1.70014	1	0.641734	1.84948	1	0.013856	0.0177055	0	-0.222874	0.36336	0	0.23673	0.390742	0	0.0894537	0.126378	0	-0.957285	1.94828	1	1.04674	2.12008	1
ZMO0246	hslV	ATP-dependent protease subunit HslV	-0.0631224	0.109225	0	-1.28256	3.01659	1	1.21944	2.90231	1	-0.271313	0.393775	0	-0.502989	0.832497	0	0.231677	0.325737	0	0.145068	0.188305	0	-2.06213	3.31336	1	2.2072	3.4738	1
ZMO0247	hslU	heat shock protein ATPase subunit HslU	-0.248744	0.372629	0	-1.02596	1.91165	1	0.777213	1.43718	1	-0.49186	0.559636	0	-0.284361	0.288995	0	-0.2075	0.199993	0	-0.00562694	0.00458468	0	-1.76755	2.29754	1	1.76192	2.29103	1
ZMO0255	hlyD	HlyD family type I secretion membrane fusion protein	0.573921	0.809401	0	-0.165631	0.183446	0	0.739552	1.0914	0	0.345869	0.288772	0	0.187682	0.142743	0	0.158186	0.118005	0	0.801973	0.797832	0	-0.518945	0.470298	0	1.32092	1.41761	1
ZMO0268	ZMO0268	hypothetical protein	-0.739141	2.6861	1	0.0209876	0.0516133	0	-0.760129	2.74759	1	-0.443044	1.15084	0	0.0209764	0.0359091	0	-0.46402	1.21286	0	-1.03524	2.66498	1	0.0209988	0.0359489	0	-1.05624	2.70889	1
ZMO0269	ZMO0269	hypothetical protein	-0.902363	2.99118	1	-0.0837571	0.22072	0	-0.818605	2.77263	1	-0.330178	0.755724	0	0.0134	0.0212143	0	-0.343578	0.792809	0	-1.47455	3.32519	1	-0.180914	0.364192	0	-1.29363	3.02219	1
ZMO0270	ZMO0270	hypothetical protein	-1.10737	2.76014	1	-0.148632	0.301588	0	-0.958737	2.44902	1	-0.186887	0.262457	0	0.0402703	0.0481806	0	-0.227157	0.330812	0	-2.02785	3.35064	1	-0.337534	0.534071	0	-1.69032	2.93068	1
ZMO0273	metK	S-adenosylmethionine synthase	-0.170835	0.524195	0	-0.140394	0.413014	0	-0.0304405	0.0725214	0	0.0831495	0.14923	0	-1.06406	2.61278	1	1.14721	2.77749	1	-0.42482	1.03324	0	0.783274	1.98825	1	-1.20809	2.89284	1
ZMO0290	ZMO0290	DUF445 domain-containing protein	0.163767	0.255459	0	-0.901169	1.85806	1	1.06494	2.17746	1	-0.220474	0.241142	0	-0.315071	0.368362	0	0.0945964	0.093019	0	0.548009	0.72125	0	-1.48727	2.15253	1	2.03528	2.81458	1
ZMO0321	dhfrIII	dihydrofolate reductase region	-0.256187	0.526269	0	0.565789	1.34292	1	-0.821976	1.97466	1	0.153692	0.189929	0	0.389864	0.575435	0	-0.236172	0.313896	0	-0.666067	1.09201	0	0.741714	1.23431	0	-1.40778	2.35445	1
ZMO0343	ZMO0343	aminotransferase class IV	0.313549	0.99616	0	0.595856	1.98619	1	-0.282307	0.880046	0	0.450122	1.01377	0	0.132471	0.233661	0	0.317651	0.668283	0	0.176975	0.328946	0	1.05924	2.44484	1	-0.882265	2.07444	1
ZMO0346	amtB	ammonium transporter	-0.469492	2.30627	1	0.317153	1.57664	1	-0.786645	3.4566	1	-0.908079	2.9848	1	0.668184	2.31927	1	-1.57626	4.30433	1	-0.0309049	0.0721139	0	-0.0338773	0.0795877	0	0.00297244	0.00648879	0
ZMO0347	hfq	RNA chaperone Hfq	-8.32295	6.49458	1	1.6803	2.56839	1	-10.0033	6.97023	1	-9.22322	5.86632	1	2.6148	2.77706	1	-11.838	6.50937	1	-7.42268	5.31046	1	0.745801	0.757604	0	-8.16848	5.55497	1
ZMO0348	hflX	GTP-binding protein HflX	-1.52183	4.69408	1	-1.18017	4.06138	1	-0.341664	1.44651	1	-1.41119	3.65324	1	-1.18775	3.24486	1	-0.223445	0.586763	0	-1.63248	4.00704	1	-1.17259	3.21497	1	-0.459884	1.37093	1
ZMO0349	ZMO0349	DUF179 domain-containing protein	-1.27682	5.21304	1	-0.389726	2.38663	1	-0.88709	4.29647	1	-1.52811	4.7902	1	-0.41407	1.8283	1	-1.11404	4.00343	1	-1.02552	3.80151	1	-0.365382	1.61009	1	-0.660136	2.77451	1
ZMO0350	ZMO0350	putative ParB-like nuclease	-0.691321	2.35773	1	-0.128974	0.357105	0	-0.562347	1.94935	1	-1.02829	2.46323	1	-0.30106	0.656009	0	-0.727235	1.78534	1	-0.354347	0.798884	0	0.0431121	0.0699052	0	-0.39746	0.916191	0
ZMO0357	ZMO0357	hypothetical protein	-0.254126	0.651194	0	0.456588	1.29709	0	-0.710714	2.0465	1	-0.191777	0.304618	0	0.0362519	0.0479285	0	-0.228029	0.374765	0	-0.316474	0.557811	0	0.876925	1.79252	1	-1.1934	2.39142	1
ZMO0359	mrdA	peptidoglycan D%2CD-transpeptidase MrdA	0.42328	1.15574	0	-0.488286	1.35617	1	0.911566	2.49744	1	0.15183	0.224295	0	-0.427717	0.778272	0	0.579547	1.11373	0	0.694729	1.36519	1	-0.548856	1.04588	0	1.24358	2.42156	1
ZMO0361	ZMO0361	hypothetical protein	-0.601127	1.74776	1	0.223078	0.559659	0	-0.824205	2.35467	1	-0.532867	1.04961	0	0.600698	1.2041	0	-1.13357	2.29735	1	-0.669386	1.35842	1	-0.154541	0.237836	0	-0.514845	1.00838	0
ZMO0362	uvrB	excinuclease ABC B subunit	-0.0138444	0.0167918	0	-0.654846	1.24055	0	0.641002	1.21107	0	-0.568964	0.699424	0	0.0194119	0.0166459	0	-0.588375	0.728413	0	0.541275	0.658341	0	-1.3291	1.82004	1	1.87038	2.494	1
ZMO0373	ZMO0373	hypothetical protein	0.644823	0.745297	0	-0.654432	0.75872	0	1.29926	1.65261	1	0.714161	0.553819	0	-0.140286	0.0845493	0	0.854447	0.688837	0	0.575484	0.425951	0	-1.16858	1.00139	0	1.74406	1.56532	1
ZMO0374	sacB	levansucrase	-1.81864	1.90696	1	0.510184	0.443142	0	-2.32882	2.39532	1	-0.358067	0.193345	0	1.24896	0.861847	0	-1.60702	1.15711	0	-3.27921	2.38629	1	-0.228589	0.116661	0	-3.05062	2.23812	1
ZMO0375	sacC	levansucrase/invertase	-1.74814	1.65373	1	0.0927227	0.0573211	0	-1.84086	1.74328	1	0.301507	0.141614	0	0.594316	0.310183	0	-0.292809	0.13705	0	-3.79779	2.47908	1	-0.408871	0.200148	0	-3.38892	2.24329	1
ZMO0376	lon1	endopeptidase La	0.249827	0.536323	0	-0.46116	1.11692	0	0.710987	1.78262	1	0.0914657	0.111009	0	0.289087	0.42028	0	-0.197621	0.266701	0	0.408188	0.639413	0	-1.21141	2.13303	1	1.61959	2.74115	1
ZMO0378	ZMO0378	helix-turn-helix domain-containing protein	-0.902896	1.08207	0	0.0339129	0.0267425	0	-0.936809	1.12894	0	0.590975	0.42832	0	0.530708	0.376119	0	0.0602667	0.0338545	0	-2.39677	2.09952	1	-0.462883	0.31925	0	-1.93389	1.70279	1
ZMO0379	ZMO0379	PBSX family phage terminase large subunit	-1.33882	1.7008	1	-0.101023	0.0860515	0	-1.23779	1.56816	1	0.231306	0.146312	0	0.446954	0.313594	0	-0.215647	0.135265	0	-2.90894	2.53758	1	-0.649001	0.491735	0	-2.25994	2.02442	1
ZMO0380	ZMO0380	hypothetical protein	-1.2071	1.34334	1	-0.283945	0.24022	0	-0.923153	0.989851	0	0.0344673	0.0172357	0	0.0152981	0.00756873	0	0.0191692	0.00950455	0	-2.44866	1.95115	1	-0.583188	0.374109	0	-1.86548	1.47911	1
ZMO0381	ZMO0381	hypothetical protein	-1.53207	1.76778	1	0.0576382	0.0427975	0	-1.58971	1.83411	1	0.159507	0.0873168	0	0.488308	0.310552	0	-0.328801	0.195487	0	-3.22365	2.55053	1	-0.373031	0.226198	0	-2.85062	2.29307	1
ZMO0383	ZMO0383	hypothetical protein	-1.50725	1.56492	1	0.0162438	0.0105247	0	-1.52349	1.58261	1	0.0463542	0.0214929	0	0.52963	0.302884	0	-0.483275	0.271756	0	-3.06085	2.22996	1	-0.497142	0.280987	0	-2.56371	1.88734	1
ZMO0385	ZMO0385	hypothetical protein	-0.477893	0.727361	0	0.229458	0.299459	0	-0.707351	1.15565	0	0.584441	0.609736	0	0.732321	0.80124	0	-0.14788	0.121588	0	-1.54023	1.83387	1	-0.273405	0.244687	0	-1.26682	1.50003	1
ZMO0387	ZMO0387	hypothetical protein	-1.32665	1.29437	0	-0.0977361	0.0637369	0	-1.22891	1.18785	0	-0.00842506	0.00365121	0	0.396182	0.203832	0	-0.404607	0.208844	0	-2.64487	1.85667	1	-0.591655	0.326449	0	-2.05322	1.42887	1
ZMO0388	ZMO0388	hypothetical protein	-1.19662	1.6053	1	0.00449438	0.00372978	0	-1.20111	1.61158	1	0.138332	0.0883125	0	0.494042	0.378231	0	-0.35571	0.255828	0	-2.53157	2.36343	1	-0.485054	0.369959	0	-2.04652	1.94285	1
ZMO0389	ZMO0389	constituent protein	-1.40186	1.82284	1	-0.278961	0.277867	0	-1.1229	1.44863	1	-0.0715525	0.0423177	0	0.185226	0.117184	0	-0.256779	0.168945	0	-2.73217	2.45306	1	-0.743149	0.596308	0	-1.98902	1.82876	1
ZMO0390	ZMO0390	hypothetical protein	-1.47989	1.82348	1	-0.286592	0.26921	0	-1.1933	1.45956	1	-0.1942	0.116345	0	0.114252	0.0654836	0	-0.308452	0.1959	0	-2.76558	2.366	1	-0.687437	0.507904	0	-2.07814	1.81072	1
ZMO0391	ZMO0391	hypothetical protein	-1.17613	0.806386	0	-0.198629	0.100471	0	-0.977502	0.644759	0	0.525302	0.202724	0	0.248114	0.0877778	0	0.277188	0.0990198	0	-2.87756	1.50871	1	-0.645373	0.257599	0	-2.23219	1.13944	0
ZMO0392	ZMO0392	hypothetical protein	-1.45681	1.29825	0	-0.192796	0.120614	0	-1.26401	1.10573	0	0.131214	0.0547798	0	0.216221	0.0935174	0	-0.0850074	0.0347901	0	-3.04482	1.94924	1	-0.601814	0.298955	0	-2.44301	1.561	1
ZMO0393	ZMO0393	hypothetical protein	-1.43111	1.70614	1	-0.503503	0.509486	0	-0.927611	1.06153	0	0.0234176	0.0123078	0	-0.271996	0.163499	0	0.295413	0.179601	0	-2.88565	2.38648	1	-0.73501	0.529553	0	-2.15064	1.8137	1
ZMO0394	ZMO0394	hypothetical protein	-1.11301	1.69566	1	-0.317371	0.391954	0	-0.795642	1.17953	0	0.131068	0.0954555	0	-0.0751494	0.052632	0	0.206217	0.157771	0	-2.35709	2.47675	1	-0.559592	0.512214	0	-1.7975	1.93496	1
ZMO0395	ZMO0395	hypothetical protein	-1.15011	1.04178	0	-0.0524307	0.0315712	0	-1.09768	0.986551	0	0.848073	0.475708	0	0.746368	0.407429	0	0.101705	0.0438489	0	-3.1483	2.09559	1	-0.85123	0.477862	0	-2.29707	1.53052	1
ZMO0397	ZMO0397	hypothetical protein	-1.28625	1.4097	1	-0.207164	0.16345	0	-1.07908	1.15933	0	0.525221	0.322395	0	0.38731	0.22517	0	0.137911	0.0713992	0	-3.09771	2.3789	1	-0.801638	0.537489	0	-2.29608	1.79729	1
ZMO0398	ZMO0398	hypothetical protein	-1.42499	1.29719	0	-0.375146	0.264144	0	-1.04984	0.912569	0	0.593246	0.301454	0	0.138949	0.0595311	0	0.454297	0.220343	0	-3.44322	2.23057	1	-0.889241	0.490895	0	-2.55398	1.67139	1
ZMO0399	ZMO0399	peptidase S74 domain-containing protein	-1.25418	1.06761	0	-0.155839	0.0931611	0	-1.09834	0.913883	0	0.741966	0.373782	0	0.573393	0.274859	0	0.168572	0.0697853	0	-3.25032	2.03043	1	-0.88507	0.4627	0	-2.36525	1.47255	1
ZMO0400	ZMO0400	hypothetical protein	-1.23318	2.08529	1	-0.277324	0.379857	0	-0.955859	1.6217	1	0.281155	0.255591	0	0.273952	0.247929	0	0.00720332	0.0053535	0	-2.74752	3.05529	1	-0.828601	0.938566	0	-1.91892	2.27582	1
ZMO0405	clpA	ATP-dependent Clp protease ATP-binding subunit clpA	0.236325	0.407538	0	0.0119535	0.0158104	0	0.224372	0.38278	0	-0.45487	0.592788	0	0.716576	1.0225	0	-1.17145	1.75114	1	0.927521	1.36955	1	-0.692669	0.982717	0	1.62019	2.37664	1
ZMO0428	ZMO0428	FeS assembly SUF system protein	-0.00126104	0.00216105	0	-0.275127	0.684282	0	0.273866	0.680479	0	-0.337443	0.575459	0	0.208114	0.320691	0	-0.545557	1.02439	0	0.33492	0.570224	0	-0.758368	1.48197	1	1.09329	2.13534	1
ZMO0432	rocF	ureohydrolase-like protein	-0.674197	1.93041	1	0.347653	0.939424	0	-1.02185	2.78537	1	-0.554529	1.08123	0	0.424701	0.788961	0	-0.979229	1.98063	1	-0.793865	1.6057	1	0.270605	0.456366	0	-1.06447	2.14229	1
ZMO0435	ZMO0435	hypothetical protein	0.397418	1.0239	0	0.147108	0.309239	0	0.25031	0.588009	0	-0.233766	0.355492	0	0.124338	0.169888	0	-0.358104	0.596337	0	1.0286	1.95943	1	0.169878	0.243462	0	0.858725	1.63621	1
ZMO0442	ZMO0442	HAD (haloacid dehalogenase) family phosphatase	0.847494	3.77416	1	-0.0129976	0.0442554	0	0.860492	3.81106	1	0.88544	3.05935	1	-0.178603	0.579265	0	1.06404	3.48846	1	0.809548	2.8565	1	0.152607	0.478294	0	0.656941	2.40412	1
ZMO0443	nrdF	ribonucleotide-diphosphate reductase subunit beta	0.261132	0.75158	0	0.437529	1.36834	1	-0.176397	0.466539	0	0.555935	1.21481	0	1.2211	2.63413	1	-0.665165	1.47974	1	-0.0336719	0.0488079	0	-0.346042	0.694719	0	0.31237	0.613467	0
ZMO0469	ZMO0469	hypothetical protein	0.528551	1.88483	1	0.124614	0.35409	0	0.403937	1.42836	1	-0.0462248	0.07757	0	-0.0294349	0.0480381	0	-0.0167899	0.0268153	0	1.10333	2.67313	1	0.278662	0.617326	0	0.824664	2.07093	1
ZMO0485	ZMO0485	acyl-CoA dehydrogenase domain protein	-0.338228	1.70352	1	0.43869	2.19029	1	-0.776918	3.45211	1	-0.776835	2.66076	1	0.483098	1.72081	1	-1.25993	3.78038	1	0.100379	0.273261	0	0.394282	1.38923	1	-0.293903	0.995712	0
ZMO0486	ZMO0486	hypothetical protein	-0.250007	0.555933	0	0.219481	0.474428	0	-0.469487	1.17803	0	-0.900967	1.6416	1	0.355962	0.560533	0	-1.25693	2.26445	1	0.400954	0.647924	0	0.0829994	0.102983	0	0.317954	0.488521	0
ZMO0487	ZMO0487	HpcH/HpaI aldolase	-0.260444	0.907315	0	0.23311	0.794787	0	-0.493553	1.83373	1	-0.856924	2.22718	1	0.383311	0.951122	0	-1.24023	3.02504	1	0.336036	0.813259	0	0.0829085	0.154224	0	0.253128	0.576972	0
ZMO0490	ptrB	oligopeptidase B PtrB	-0.388123	0.78111	0	-0.672076	1.46804	1	0.283952	0.534502	0	-0.691048	1.02655	0	0.139314	0.153313	0	-0.830363	1.26616	0	-0.0851983	0.0890482	0	-1.48347	2.27689	1	1.39827	2.15799	1
ZMO0492	glnB	nitrogen regulatory protein PII	-0.642587	2.06342	1	0.297988	0.89993	0	-0.940575	2.86332	1	-1.47894	3.10399	1	0.185113	0.332781	0	-1.66405	3.37871	1	0.193762	0.351495	0	0.410864	0.873194	0	-0.217101	0.403099	0
ZMO0493	glnA	type I glutamine synthetase	-0.994273	3.74538	1	0.0189075	0.0547885	0	-1.01318	3.79098	1	-1.15174	3.2706	1	0.136469	0.339641	0	-1.28821	3.53503	1	-0.836807	2.55301	1	-0.0986538	0.231468	0	-0.738153	2.2904	1
ZMO0507	ZMO0507	GAF domain-containing protein	-0.323448	0.812086	0	0.394042	1.02592	0	-0.71749	1.95304	1	-0.717209	1.36532	1	0.460535	0.818712	0	-1.17774	2.24416	1	0.0703124	0.0912611	0	0.327549	0.541652	0	-0.257236	0.403874	0
ZMO0508	ZMO0508	GCN5-related N-acetyltransferase	-0.550606	1.03182	0	0.466081	0.847525	0	-1.01669	1.98879	1	-1.18185	1.63617	1	0.287537	0.310788	0	-1.46939	2.03031	1	0.0806411	0.0741362	0	0.644625	0.82525	0	-0.563984	0.70247	0
ZMO0519	rplW	ribosomal protein L23	0.22136	0.421529	0	-0.258635	0.509247	0	0.479995	1.0701	0	0.459981	0.673111	0	-0.626591	0.974738	0	1.08657	1.78328	1	-0.0172616	0.0177607	0	0.109322	0.124135	0	-0.126583	0.146205	0
ZMO0533	rpsE	ribosomal protein S5	0.141132	0.565601	0	-0.520313	2.36814	1	0.661445	2.88748	1	0.148233	0.394077	0	-0.958931	2.9434	1	1.10716	3.27399	1	0.134031	0.34909	0	-0.081695	0.195105	0	0.215726	0.621758	0
ZMO0534	rpmD	ribosomal protein L30	0.414613	0.793103	0	-0.504708	1.00168	0	0.919321	1.91537	1	0.392535	0.487201	0	-1.05572	1.55095	1	1.44825	2.12198	1	0.436691	0.55473	0	0.0462998	0.0439881	0	0.390391	0.483966	0
ZMO0545	trpC	bifunctional N-(5-phosphoribosyl)anthranilate isomerase/indole-3-glycerolphosphate synthase	-0.752034	2.0016	1	-0.446379	1.15573	0	-0.305655	0.739318	0	-0.179422	0.256194	0	-0.465326	0.807943	0	0.285904	0.447279	0	-1.32465	2.44254	1	-0.427432	0.729348	0	-0.897213	1.69212	1
ZMO0551	truB	tRNA pseudouridine synthase B TruB	0.585677	2.85125	1	-0.0139016	0.0462462	0	0.599579	2.90387	1	0.945467	3.15224	1	-0.24641	0.829552	0	1.19188	3.69977	1	0.225888	0.747187	0	0.218607	0.718177	0	0.00728067	0.0166074	0
ZMO0571	ZMO0571	MetI-like ABC transporter transmembrane protein	0.427154	0.890055	0	0.196214	0.347205	0	0.230941	0.422569	0	-0.2551	0.31399	0	0.170327	0.195667	0	-0.425427	0.582807	0	1.10941	1.7486	1	0.222101	0.266468	0	0.887308	1.38257	1
ZMO0572	ZMO0572	ABC transporter ATPase component	0.544611	1.03014	0	-0.0822739	0.111547	0	0.626885	1.2106	0	-0.15082	0.148875	0	-0.0760366	0.0703279	0	-0.0747839	0.0690903	0	1.24004	1.73552	1	-0.0885112	0.0827955	0	1.32855	1.85916	1
ZMO0590	ZMO0590	uncharacterized protein	-0.0401761	0.0734719	0	0.390644	1.03007	0	-0.43082	1.15314	0	-0.737378	1.42586	1	0.377593	0.653586	0	-1.11497	2.15873	1	0.657026	1.25578	0	0.403694	0.708794	0	0.253332	0.40233	0
ZMO0602	motB1	flagellar motor protein MotB	0.900908	3.49632	1	-0.391585	1.73325	1	1.29249	4.37689	1	1.35773	3.64839	1	-0.433195	1.33647	1	1.79093	4.32612	1	0.444084	1.37339	1	-0.349975	1.04954	0	0.79406	2.43075	1
ZMO0603	motA1	flagellar motor protein MotA	0.910577	3.80059	1	-0.427252	2.11124	1	1.33783	4.75368	1	1.30837	3.83916	1	-0.533067	1.87307	1	1.84144	4.68556	1	0.512782	1.80256	1	-0.321437	1.08774	0	0.834219	2.78774	1
ZMO0604	flgL	flagellin domain protein	0.989371	2.2284	1	-0.384722	0.805667	0	1.37409	2.93284	1	1.26651	2.03216	1	-0.276167	0.354136	0	1.54267	2.42924	1	0.712235	1.10647	0	-0.493276	0.715857	0	1.20551	1.93845	1
ZMO0605	flgK	flagellar hook-associated protein FlgK	1.04786	3.74652	1	-0.417952	1.76567	1	1.46581	4.57432	1	1.21094	3.26617	1	-0.611657	1.82705	1	1.82259	4.25348	1	0.884778	2.561	1	-0.224247	0.582054	0	1.10902	3.06281	1
ZMO0606	ZMO0606	flagellar rod assembly protein/muramidase FlgJ	1.17189	2.7781	1	-0.713963	1.77886	1	1.88585	3.89118	1	1.00148	1.76433	1	-0.981567	1.72891	1	1.98305	3.18519	1	1.34229	2.32712	1	-0.446359	0.707279	0	1.78865	2.94884	1
ZMO0607	flgI	flagellar P-ring protein	1.03308	3.87793	1	-0.309142	1.38229	1	1.34222	4.52491	1	1.12599	3.25593	1	-0.431547	1.36278	1	1.55753	4.03441	1	0.940172	2.84375	1	-0.186737	0.506161	0	1.12691	3.25785	1
ZMO0608	flgH	flagellar L-ring protein	0.945188	3.86592	1	-0.336681	1.65448	1	1.28187	4.62006	1	1.23248	3.66942	1	-0.254561	0.816188	0	1.48704	4.12707	1	0.657896	2.26029	1	-0.4188	1.44514	1	1.0767	3.3478	1
ZMO0609	flgG	flagellar basal-body rod protein FlgG	0.997326	3.85137	1	-0.136296	0.541896	0	1.13362	4.16539	1	1.12447	3.30965	1	-0.0967057	0.237122	0	1.22118	3.50455	1	0.870177	2.72615	1	-0.175887	0.484731	0	1.04606	3.14148	1
ZMO0610	flgF	flagellar basal-body rod protein FlgF	0.823891	4.71998	1	-0.282112	2.22316	1	1.106	5.46724	1	0.94415	4.19506	1	-0.410404	2.28041	1	1.35455	5.10077	1	0.703631	3.48113	1	-0.15382	0.794952	0	0.857451	3.95816	1
ZMO0611	flgE	flagellar hook protein FlgE	0.920595	3.99346	1	-0.113932	0.515517	0	1.03453	4.28119	1	1.10789	3.60222	1	-0.0903385	0.257421	0	1.19823	3.79117	1	0.733299	2.65421	1	-0.137526	0.425278	0	0.870825	3.03793	1
ZMO0613	flgC	flagellar basal-body rod protein FlgC	0.852873	2.75111	1	-0.235182	0.717076	0	1.08805	3.30612	1	1.03973	2.43131	1	-0.0550636	0.088433	0	1.0948	2.54063	1	0.666011	1.58848	1	-0.415301	0.935547	0	1.08131	2.51419	1
ZMO0614	flgB	flagellar basal-body rod protein FlgB	1.41283	3.56765	1	0.330098	0.898858	0	1.08273	2.94751	1	1.50331	2.90601	1	0.140442	0.212884	0	1.36286	2.68832	1	1.32236	2.62264	1	0.519754	1.01999	0	0.802606	1.64867	1
ZMO0617	motB2	flagellar motor protein MotB	-0.437573	1.2283	0	0.143954	0.324678	0	-0.581527	1.66911	1	-0.828843	1.68252	1	0.207968	0.333056	0	-1.03681	2.09475	1	-0.0463019	0.0616475	0	0.0799399	0.111185	0	-0.126242	0.185638	0
ZMO0624	flhA	flagellar biosynthesis protein FlhA	0.936949	3.46978	1	0.101976	0.339477	0	0.834973	3.19918	1	1.008	2.83864	1	0.142972	0.335976	0	0.865029	2.50511	1	0.865897	2.50724	1	0.0609792	0.125741	0	0.804918	2.35406	1
ZMO0626	fliA	RNA polymerase sigma 28 subunit FliA/WhiG	0.985065	4.58406	1	0.422756	2.58114	1	0.562309	3.22147	1	1.05419	3.89413	1	0.573338	2.49163	1	0.480851	2.1313	1	0.915941	3.55476	1	0.272173	1.18147	0	0.643768	2.74228	1
ZMO0627	ZMO0627	GT2 family glycosyltransferase	0.614858	1.3977	1	0.124133	0.209782	0	0.490725	1.08503	0	1.38231	2.22203	1	0.227796	0.284523	0	1.15452	1.87486	1	-0.152597	0.178597	0	0.0204704	0.0209214	0	-0.173067	0.206357	0
ZMO0629	fliC	flagellin domain-containing protein	1.68218	5.14497	1	-0.384525	1.77452	1	2.0667	5.67046	1	1.17585	3.40462	1	-0.486602	1.58347	1	1.66246	4.2445	1	2.1885	4.93338	1	-0.282447	0.856155	0	2.47095	5.24147	1
ZMO0631	ZMO0631	Fis family sigma54-specific transcriptional regulator	1.51719	5.53933	1	-0.159313	0.889235	0	1.6765	5.79518	1	1.75693	5.03019	1	-0.253057	1.01965	0	2.00998	5.37248	1	1.27745	4.23076	1	-0.0655686	0.202747	0	1.34302	4.35498	1
ZMO0632	fliE	flagellar hook-basal body complex subunit FliE	1.78077	3.88483	1	-0.573201	1.49999	1	2.35397	4.57527	1	2.07352	3.41784	1	-0.534155	0.936499	0	2.60767	3.96991	1	1.48802	2.66164	1	-0.612247	1.09815	0	2.10026	3.44818	1
ZMO0634	fliF	flagellar M-ring protein FliF	1.67803	3.97821	1	-0.56097	1.62489	1	2.239	4.69471	1	2.11239	3.69543	1	-0.309459	0.54527	0	2.42185	4.02807	1	1.24367	2.48599	1	-0.812481	1.6654	1	2.05615	3.63051	1
ZMO0635	fliG	flagellar motor switch protein FliG	1.87168	3.69392	1	-0.570669	1.2979	0	2.44235	4.34632	1	2.28255	3.34119	1	-0.546679	0.82614	0	2.82923	3.85519	1	1.46081	2.34935	1	-0.594659	0.913244	0	2.05547	3.09756	1
ZMO0636	fliH	negative regulator of FliI ATPase	1.59369	3.30759	1	-0.741099	1.71159	1	2.33479	4.23047	1	2.31783	3.3734	1	-0.454328	0.659401	0	2.77215	3.80168	1	0.869558	1.40617	1	-1.02787	1.6779	1	1.89743	2.91174	1
ZMO0637	fliI	flagellum-specific ATP synthase FliI	1.43179	3.89713	1	-0.455714	1.4901	1	1.88751	4.58108	1	2.11912	4.0084	1	-0.315155	0.649556	0	2.43428	4.3509	1	0.744459	1.73137	1	-0.596273	1.36999	1	1.34073	2.92547	1
ZMO0638	ZMO0638	hypothetical protein	0.937106	2.29139	1	-0.0726481	0.124706	0	1.00975	2.44621	1	1.36918	2.35842	1	-0.299669	0.433201	0	1.66885	2.78314	1	0.50503	0.816215	0	0.154373	0.197524	0	0.350657	0.52438	0
ZMO0641	fliK	flagellar hook-length control protein FliK	0.919185	2.88686	1	0.0385468	0.0861691	0	0.880638	2.79123	1	1.31938	2.92029	1	-0.039774	0.0614686	0	1.35916	2.9875	1	0.518985	1.19182	0	0.116868	0.201658	0	0.402117	0.885736	0
ZMO0642	fliL	flagellar basal body-associated protein FliL	0.241691	1.97848	1	-0.129378	1.01149	0	0.371069	2.871	1	0.894366	4.13415	1	-0.256726	1.47955	1	1.15109	4.76368	1	-0.410985	2.34382	1	-0.00203026	0.0072987	0	-0.408954	2.33361	1
ZMO0660	dnaK	chaperone protein DnaK	-0.0469175	0.0689261	0	-0.602826	1.32122	1	0.555909	1.20685	0	-0.183147	0.21242	0	0.306006	0.38994	0	-0.489153	0.689489	0	0.0893121	0.0949573	0	-1.51166	2.34001	1	1.60097	2.45975	1
ZMO0661	dnaJ	chaperone protein DnaJ	-0.411685	1.11237	0	-1.10809	2.91266	1	0.696404	1.94605	1	-0.391855	0.695372	0	-0.139144	0.201435	0	-0.252711	0.407979	0	-0.431515	0.78127	0	-2.07703	3.56808	1	1.64552	3.02338	1
ZMO0680	ZMO0680	CRISPR-associated protein Cas1	0.733008	3.87354	1	-0.108844	0.606237	0	0.841852	4.2135	1	0.844038	3.38054	1	-0.483535	2.15882	1	1.32757	4.48439	1	0.621979	2.68502	1	0.265847	1.16127	0	0.356131	1.59876	1
ZMO0687	budB	acetolactate synthase large subunit	-0.433618	1.36041	1	-0.660883	2.08944	1	0.227265	0.637961	0	-0.24489	0.458212	0	-1.09551	2.41069	1	0.850617	1.90998	1	-0.622346	1.38255	1	-0.22626	0.416291	0	-0.396086	0.821255	0
ZMO0688	ZMO0688	putative auxin efflux carrier	-0.296833	0.733623	0	0.67231	1.83553	1	-0.969143	2.56358	1	-0.266242	0.421807	0	0.951171	1.83626	1	-1.21741	2.3147	1	-0.327425	0.542391	0	0.393449	0.678251	0	-0.720873	1.3752	1
ZMO0694	ZMO0694	hypothetical protein	0.955631	1.97922	1	-0.39061	0.733881	0	1.34624	2.68143	1	0.455721	0.58095	0	0.355727	0.429808	0	0.0999942	0.099506	0	1.45554	2.12253	1	-1.13695	1.66708	1	2.59249	3.38477	1
ZMO0698	ZMO0698	putative helix-turn-helix XRE-family like protein	-1.51922	1.82821	1	-0.178132	0.185035	0	-1.34109	1.62769	1	-2.32557	1.80844	1	0.491659	0.404444	0	-2.81723	2.13768	1	-0.712874	0.629948	0	-0.847924	0.772525	0	0.13505	0.092524	0
ZMO0745	ZMO0745	DUF1348 domain-containing protein	-0.445392	0.6864	0	1.09464	1.88445	1	-1.54003	2.56877	1	-0.629115	0.685391	0	1.39691	1.70057	1	-2.02603	2.41545	1	-0.261668	0.238669	0	0.792369	0.904345	0	-1.05404	1.25761	0
ZMO0749	rpoH	RNA polymerase sigma 32 subunit RpoH	0.535023	0.917385	0	-0.0367315	0.0431709	0	0.571754	0.992022	0	0.0162665	0.0130986	0	-0.348652	0.359343	0	0.364918	0.379611	0	1.05378	1.34119	1	0.275189	0.271111	0	0.77859	0.948919	0
ZMO0753	ZMO0753	glutaredoxin 3	0.279222	0.645996	0	0.14725	0.298032	0	0.131971	0.261843	0	-0.0202936	0.0236629	0	0.846732	1.55941	1	-0.867026	1.59858	1	0.578737	1.02064	0	-0.552232	0.966107	0	1.13097	2.07987	1
ZMO0754	ZMO0754	sterol-binding domain protein	0.123579	0.22391	0	0.276367	0.587184	0	-0.152789	0.287194	0	-0.379454	0.56641	0	0.886279	1.52278	1	-1.26573	2.16725	1	0.626611	1.03418	0	-0.333545	0.484098	0	0.960156	1.65569	1
ZMO0767	ZMO0767	hypothetical protein	0.3913	1.0164	0	0.38372	0.993414	0	0.00758037	0.012875	0	-0.300466	0.487022	0	0.579511	1.07237	0	-0.879977	1.69381	1	1.08307	2.07588	1	0.187929	0.277127	0	0.895138	1.72352	1
ZMO0768	ZMO0768	hypothetical protein	-0.0313447	0.0547776	0	0.53839	1.43238	1	-0.569734	1.52182	1	-0.665915	1.23567	0	0.339029	0.554157	0	-1.00494	1.90565	1	0.603226	1.10426	0	0.73775	1.38414	1	-0.134524	0.18469	0
ZMO0793	ZMO0793	hypothetical protein	0.45407	0.390198	0	1.14779	1.18562	0	-0.693722	0.65307	0	1.57046	1.14185	0	2.09179	1.5648	1	-0.521328	0.303956	0	-0.662318	0.405047	0	0.203798	0.104118	0	-0.866116	0.561151	0
ZMO0847	oprB2	carbohydrate-selective porin OprB	2.18422	6.1897	1	-0.0610215	0.245162	0	2.24524	6.26072	1	2.52996	5.6766	1	0.193503	0.647541	0	2.33646	5.47297	1	1.83848	4.86373	1	-0.315546	1.15699	0	2.15403	5.26556	1
ZMO0849	ZMO0849	Alg9 family protein mannosyltransferase	0.665866	1.30658	1	0.709932	1.4018	1	-0.044066	0.0573944	0	0.0827621	0.0776731	0	0.560839	0.712617	0	-0.478077	0.586948	0	1.24897	1.76209	1	0.859026	1.17861	0	0.389945	0.458012	0
ZMO0850	ntrC	Fis family sigma54-specific transcriptional regulator	1.03237	4.93868	1	-0.0829497	0.483273	0	1.11532	5.13463	1	1.7271	5.36563	1	0.236233	1.11882	0	1.49087	4.99165	1	0.337645	1.65307	1	-0.402132	1.96738	1	0.739777	3.27182	1
ZMO0883	rpsI	ribosomal protein S9	0.0515135	0.129148	0	-0.461084	1.66247	1	0.512597	1.84969	1	0.0854041	0.154322	0	-1.06395	2.61912	1	1.14936	2.78835	1	0.017623	0.0285223	0	0.141786	0.277055	0	-0.124163	0.237075	0
ZMO0884	rplM	ribosomal protein L13	0.0699963	0.187074	0	-0.326088	1.16844	0	0.396084	1.44944	1	0.139039	0.27776	0	-0.953514	2.43175	1	1.09255	2.72439	1	0.000953089	0.0015305	0	0.301338	0.706797	0	-0.300385	0.70409	0
ZMO0885	ZMO0885	hypothetical protein	0.882946	1.32807	1	-0.599192	0.848774	0	1.48214	2.23775	1	0.929819	0.94767	0	-0.0116596	0.00780706	0	0.941479	0.961684	0	0.836072	0.835245	0	-1.18672	1.25504	0	2.0228	2.16646	1
ZMO0914	folD	bifunctional methylenetetrahydrofolate dehydrogenase/methenyltetrahydrofolate cyclohydrolase	-0.131787	0.601233	0	-0.386291	2.01067	1	0.254504	1.30656	1	-0.614882	2.24341	1	-0.0947874	0.266279	0	-0.520095	1.9179	1	0.351309	1.27184	0	-0.677795	2.4444	1	1.0291	3.38094	1
ZMO0916	ZMO0916	heavy metal transport/detoxification protein	0.158714	0.525538	0	-0.262611	0.964625	0	0.421325	1.6327	1	-0.00455648	0.00775385	0	0.373465	0.970969	0	-0.378021	0.984891	0	0.321984	0.814093	0	-0.898687	2.41442	1	1.22067	3.08837	1
ZMO0920	ZMO0920	hypothetical protein	1.07881	2.70625	1	0.134062	0.267456	0	0.944743	2.42161	1	1.31454	2.38769	1	0.605266	1.07802	0	0.70927	1.29049	0	0.843075	1.55609	1	-0.337141	0.534388	0	1.18022	2.16826	1
ZMO0921	ZMO0921	hypothetical protein	0.298723	0.576813	0	-0.672633	1.48806	1	0.971356	2.14631	1	0.153231	0.173076	0	-0.0914298	0.097398	0	0.244661	0.29824	0	0.444215	0.613186	0	-1.25384	1.96964	1	1.69805	2.58492	1
ZMO0928	ZMO0928	peptidase S58 DmpA	-0.444993	1.89962	1	0.235338	0.949161	0	-0.680331	2.76794	1	0.180187	0.452094	0	0.228657	0.604173	0	-0.0484704	0.0992546	0	-1.07017	3.00685	1	0.24202	0.647396	0	-1.31219	3.48166	1
ZMO0930	ZMO0930	hypothetical protein	-1.41245	1.26857	0	-0.0405522	0.0234301	0	-1.37189	1.22782	0	0.363469	0.168385	0	0.253727	0.112655	0	0.109743	0.0458817	0	-3.18836	2.05646	1	-0.334831	0.153452	0	-2.85353	1.84787	1
ZMO0932	zliS	DUF847/glycoside hydrolase family 108 domain-containing protein	-1.35093	1.18456	0	0.0795796	0.0463084	0	-1.43051	1.26341	0	0.320686	0.143517	0	0.412801	0.191112	0	-0.0921143	0.0375717	0	-3.02255	1.92385	1	-0.253641	0.110604	0	-2.76891	1.76429	1
ZMO0934	zliE	secretion-related protein	-1.42619	1.40723	1	-0.125648	0.0837646	0	-1.30054	1.27134	0	0.36907	0.18869	0	0.465428	0.246864	0	-0.0963581	0.0437448	0	-3.22145	2.24414	1	-0.716723	0.412988	0	-2.50473	1.76533	1
ZMO0937	ZMO0937	aromatic-amino-acid transaminase	-0.0101991	0.0265367	0	0.977849	3.5153	1	-0.988048	3.54003	1	-0.384647	1.07475	0	1.23586	3.25028	1	-1.6205	3.89764	1	0.364248	1.00879	0	0.719842	2.08222	1	-0.355594	0.980778	0
ZMO0940	ZMO0940	MarR family transcriptional regulator	-0.440128	1.35104	1	0.222722	0.606622	0	-0.66285	2.05403	1	-0.787387	1.7321	1	0.268957	0.500465	0	-1.05634	2.29163	1	-0.0928697	0.143513	0	0.176487	0.301208	0	-0.269356	0.501368	0
ZMO0948	clpP	ATP-dependent Clp protease proteolytic subunit ClpP	0.223849	0.401855	0	-0.155998	0.261169	0	0.379848	0.763807	0	0.0305378	0.0302673	0	0.540932	0.77023	0	-0.510394	0.718036	0	0.417161	0.561908	0	-0.852929	1.30879	1	1.27009	1.97723	1
ZMO0949	clpX	ATP-dependent Clp protease ATP-binding subunit ClpX	0.129336	0.255491	0	-0.234605	0.522131	0	0.36394	0.888166	0	-0.148725	0.200857	0	0.289594	0.44255	0	-0.438319	0.732499	0	0.407396	0.670365	0	-0.758803	1.38547	1	1.1662	2.13859	1
ZMO0971	add2	adenosine deaminase	-0.499	1.27398	0	-0.489849	1.24789	0	-0.00915078	0.0148847	0	0.021625	0.0251491	0	-0.633284	1.12718	0	0.654909	1.17121	0	-1.01962	1.87565	1	-0.346413	0.547987	0	-0.673211	1.20837	0
ZMO0978	ZMO0978	periplasmic binding protein	-0.162705	0.300258	0	0.0757925	0.124894	0	-0.238498	0.475797	0	-0.785042	1.29863	0	0.436752	0.651709	0	-1.22179	2.04827	1	0.459632	0.693379	0	-0.285167	0.388231	0	0.744798	1.22443	0
ZMO0979	ZMO0979	TonB-dependent receptor	0.113216	0.181819	0	-0.623713	1.37034	1	0.736929	1.63672	1	0.689772	1.03768	0	-0.599567	0.879833	0	1.28934	2.02144	1	-0.46334	0.644888	0	-0.64786	0.964304	0	0.184519	0.21405	0
ZMO0989	ibpA	heat-shock protein IbpA	-0.200153	0.157509	0	-1.72164	1.90747	1	1.52149	1.68601	1	-0.497843	0.303093	0	-0.480922	0.290905	0	-0.0169213	0.00823119	0	0.0975373	0.0495444	0	-2.96235	2.29036	1	3.05989	2.35696	1
ZMO1000	metE	5- methyltetrahydropteroyltriglutamate--homocysteine S-methyltransferase	-0.451581	0.705703	0	0.655145	1.09755	0	-1.10673	1.92166	1	-0.460273	0.473789	0	-0.806464	0.933402	0	0.34619	0.335913	0	-0.442888	0.452136	0	2.11675	2.52721	1	-2.55964	2.94514	1
ZMO1011	ZMO1011	YacG/DUF329 family protein	1.2663	1.70518	1	0.31018	0.328719	0	0.956125	1.26229	0	0.974862	0.863878	0	0.407387	0.300988	0	0.567476	0.448332	0	1.55775	1.47389	1	0.212973	0.142365	0	1.34477	1.25457	0
ZMO1025	nrdD	anaerobic ribonucleoside-triphosphate reductase	-0.438732	1.76871	1	0.327088	1.29573	0	-0.76582	2.90271	1	0.174275	0.404741	0	0.791081	2.23039	1	-0.616806	1.75823	1	-1.05174	2.83701	1	-0.136906	0.303018	0	-0.914834	2.53231	1
ZMO1030	ZMO1030	putative EfiE/EfiG/ABC2 family lantabiotic-exporting membrane pepmease	-0.257457	0.37303	0	0.6296	1.09388	0	-0.887057	1.59588	1	0.339118	0.342505	0	0.951355	1.17997	0	-0.612237	0.701155	0	-0.854031	1.04236	0	0.307845	0.305146	0	-1.16188	1.47154	1
ZMO1034	ZMO1034	calcium-binding EF-hand-containing protein	0.124596	0.212938	0	0.293492	0.593363	0	-0.168896	0.304281	0	-0.765852	1.22682	0	0.732274	1.16613	0	-1.49813	2.40592	1	1.01504	1.66263	1	-0.14529	0.170667	0	1.16033	1.90111	1
ZMO1043	ZMO1043	LemA family protein	0.433892	1.40233	1	-0.241144	0.708532	0	0.675035	2.18488	1	0.274433	0.544022	0	0.0087082	0.0125356	0	0.265725	0.523068	0	0.59335	1.3518	1	-0.490995	1.09208	0	1.08435	2.44618	1
ZMO1055	ZMO1055	bifunctional diguanylate cyclase (GGDEF)/phosphodiesterase	0.742753	4.6232	1	0.0919271	0.701974	0	0.650826	4.29338	1	1.04231	4.60378	1	0.397237	2.34719	1	0.645076	3.42961	1	0.443193	2.57809	1	-0.213382	1.25644	0	0.656575	3.47149	1
ZMO1061	pspF	Fis family sigma54-specific transcriptional acivator	0.134288	0.170264	0	-0.402865	0.628182	0	0.537153	0.888617	0	-0.359632	0.35942	0	0.0420226	0.0335337	0	-0.401655	0.410649	0	0.628208	0.707293	0	-0.847753	1.01133	0	1.47596	1.84724	1
ZMO1062	pspD	putative peripheral inner membrane phage shock protein pspD	0.798963	2.04621	1	-0.44013	1.0896	0	1.23909	2.9736	1	0.779361	1.40221	1	0.249971	0.363517	0	0.52939	0.901411	0	0.818566	1.47844	1	-1.13023	2.04677	1	1.9488	3.21772	1
ZMO1075	ffh	signal recognition particle protein	0.522019	2.2283	1	-0.362386	1.55837	1	0.884405	3.39205	1	0.573747	1.75066	1	-0.571373	1.74335	1	1.14512	3.18565	1	0.470292	1.42177	1	-0.153398	0.376692	0	0.62369	1.90175	1
ZMO1077	rimM	16S rRNA processing protein RimM	0.430721	1.18574	0	-0.331903	0.875261	0	0.762624	2.1419	1	0.807395	1.61172	1	-0.841119	1.68125	1	1.64851	3.05211	1	0.0540464	0.0715109	0	0.177313	0.270581	0	-0.123267	0.17749	0
ZMO1079	rplS	ribosomal protein L19	0.368035	2.0307	1	-0.395771	2.17287	1	0.763806	3.63635	1	0.481448	1.88388	1	-0.504139	1.96988	1	0.985587	3.4179	1	0.254621	0.939688	0	-0.287404	1.08249	0	0.542025	2.10945	1
ZMO1081	ZMO1081	hypothetical protein	1.18211	2.99146	1	0.214946	0.492334	0	0.967164	2.54801	1	1.06615	2.04016	1	0.171851	0.24866	0	0.894295	1.71715	1	1.29807	2.43708	1	0.258041	0.403581	0	1.04003	1.99268	1
ZMO1083	bscA	cellulose synthase catalytic subunit (UDP-forming)	0.850891	3.10859	1	-0.0339294	0.0906851	0	0.88482	3.19896	1	0.699115	1.96009	1	0.139962	0.305626	0	0.559153	1.56524	1	1.00267	2.69846	1	-0.207821	0.492156	0	1.21049	3.12222	1
ZMO1084	bscB	cellulose synthase subunit B BscB	0.844998	3.36371	1	-0.0625698	0.204716	0	0.907568	3.53301	1	0.830104	2.54183	1	-0.18725	0.49957	0	1.01735	2.99108	1	0.859892	2.61768	1	0.0621106	0.136976	0	0.797782	2.45749	1
ZMO1085	bcsC	cellulose synthase operon C domain protein	1.0257	4.1427	1	-0.295295	1.48973	1	1.321	4.77408	1	0.966504	3.16862	1	-0.295851	1.01198	0	1.26236	3.80262	1	1.0849	3.4393	1	-0.29474	1.00754	0	1.37964	4.01938	1
ZMO1105	ZMO1105	histidine kinase	0.989783	2.84593	1	-0.64134	1.94753	1	1.63112	4.0239	1	0.849462	1.82661	1	-0.276401	0.50317	0	1.12586	2.3758	1	1.1301	2.38362	1	-1.00628	2.14799	1	2.13638	3.83651	1
ZMO1109	ZMO1109	tetratricopeptide-like helical domain-containing protein	0.0237793	0.0692154	0	0.269885	1.15445	0	-0.246106	1.03808	0	-0.389937	1.18292	0	0.656018	2.03809	1	-1.04595	3.02698	1	0.437495	1.34526	1	-0.116247	0.277616	0	0.553743	1.72624	1
ZMO1112	ispZ	septation protein IspZ	-0.126021	0.274029	0	0.664315	1.88872	1	-0.790336	2.22434	1	-0.446908	0.831029	0	0.855716	1.72086	1	-1.30262	2.54249	1	0.194866	0.304602	0	0.472913	0.889035	0	-0.278047	0.467284	0
ZMO1116	gltD	glutamate synthase small subunit	-0.240174	0.536951	0	-1.15688	2.85325	1	0.91671	2.35163	1	-0.376171	0.608062	0	-1.02349	1.88815	1	0.647324	1.15973	0	-0.104178	0.134092	0	-1.29027	2.34181	1	1.1861	2.17116	1
ZMO1117	gltB	glutamate synthase large subunit	-0.0720412	0.143905	0	-1.12371	2.98015	1	1.05167	2.83106	1	-0.110491	0.157666	0	-1.07835	2.15167	1	0.96786	1.94311	1	-0.0335919	0.0434901	0	-1.16907	2.31458	1	1.13548	2.25512	1
ZMO1136	mauG	MauG-like cytochrome-c peroxidase	0.411096	1.30595	1	-0.400951	1.27016	0	0.812048	2.54487	1	0.828629	1.8916	1	-0.369405	0.770153	0	1.19803	2.63604	1	-0.00643556	0.0091291	0	-0.432497	0.929756	0	0.426062	0.913405	0
ZMO1162	ZMO1162	histidine kinase	0.549826	1.72613	1	-0.0340307	0.0706288	0	0.583857	1.8332	1	0.488047	1.03632	0	0.420444	0.869339	0	0.0676031	0.101992	0	0.611606	1.33859	1	-0.488505	1.03745	0	1.10011	2.39425	1
ZMO1186	mltB	lytic transglycosylase	0.508057	1.05741	0	-0.0468228	0.0669348	0	0.55488	1.17009	0	-0.111948	0.118312	0	0.235287	0.276353	0	-0.347234	0.440604	0	1.12806	1.73082	1	-0.328932	0.412628	0	1.45699	2.21322	1
ZMO1196	ZMO1196	major facilitator superfamily transporter	-0.269464	0.907538	0	0.21725	0.700766	0	-0.486714	1.74819	1	-0.939629	2.34612	1	0.116155	0.218174	0	-1.05578	2.59222	1	0.400701	0.962987	0	0.318346	0.731543	0	0.0823552	0.147343	0
ZMO1212	pgi	glucose-6-phosphate isomerase	0.496054	1.36876	1	-0.556053	1.54748	1	1.05211	2.79294	1	0.405198	0.722654	0	-0.245889	0.393897	0	0.651086	1.26029	0	0.58691	1.12049	0	-0.866216	1.71058	1	1.45313	2.74065	1
ZMO1213	ZMO1213	hypothetical protein	0.494176	1.13259	0	0.0914664	0.153252	0	0.40271	0.891745	0	-0.620451	0.986642	0	0.20288	0.257234	0	-0.823332	1.3611	1	1.6088	2.60222	1	-0.0199475	0.0210165	0	1.62875	2.62888	1
ZMO1246	ZMO1246	50S ribosomal protein L36	0.700581	1.07622	0	0.370778	0.501239	0	0.329803	0.434758	0	1.40164	1.57926	1	0.660675	0.664077	0	0.740963	0.762973	0	-0.000476318	0.000330934	0	0.08088	0.0597961	0	-0.0813563	0.0601696	0
ZMO1249	ZMO1249	hypothetical protein	0.824843	0.893005	0	-0.555201	0.553435	0	1.38004	1.59361	1	0.966064	0.7121	0	-1.57552	1.26408	0	2.54158	2.07084	1	0.683622	0.467573	0	0.465115	0.294244	0	0.218507	0.123712	0
ZMO1261	ssuA	ABC transporter substrate-binding protein aliphatic sulfonates family SsuA	0.794428	0.954354	0	0.782621	0.937647	0	0.0118074	0.00932461	0	1.29616	1.12695	0	-0.317123	0.209688	0	1.61329	1.43813	1	0.292693	0.191196	0	1.88236	1.69126	1	-1.58967	1.41537	1
ZMO1268	ZMO1268	hypothetical protein	-0.00740106	0.0121218	0	-0.200988	0.436043	0	0.193587	0.416667	0	0.936649	1.74075	1	-0.129159	0.172173	0	1.06581	1.97689	1	-0.951451	1.76848	1	-0.272816	0.414906	0	-0.678635	1.23305	0
ZMO1271	cysG2	siroheme synthase CysG	0.692706	1.10944	0	-0.451497	0.666955	0	1.1442	1.89736	1	0.194577	0.162631	0	-0.452342	0.438489	0	0.646919	0.677627	0	1.19083	1.3811	1	-0.450653	0.436505	0	1.64149	1.92398	1
ZMO1288	ZMO1288	major facilitator superfamily transporter	0.341827	2.93515	1	-0.393778	3.26021	1	0.735605	4.78738	1	0.347277	2.22588	1	-0.656195	3.64916	1	1.00347	4.69662	1	0.336377	2.1621	1	-0.131361	0.778183	0	0.467738	2.86103	1
ZMO1344	dkgA	2%2C5-diketo-D-gluconate reductase A	0.294376	0.32187	0	0.622404	0.796847	0	-0.328028	0.366445	0	-0.530403	0.430795	0	1.1405	1.08198	0	-1.6709	1.64565	1	1.11915	1.05859	0	0.104309	0.0678128	0	1.01484	0.944103	0
ZMO1352	ZMO1352	intergral membrane protein	0.112699	0.152198	0	-0.210917	0.31475	0	0.323616	0.527844	0	-0.162244	0.155284	0	0.269356	0.278866	0	-0.431599	0.491479	0	0.387642	0.431361	0	-0.691189	0.869476	0	1.07883	1.44557	1
ZMO1373	ZMO1373	hypothetical protein	-0.0394488	0.0340307	0	0.758308	0.971725	0	-0.797757	1.03112	0	-0.915855	0.80552	0	1.29884	1.21193	0	-2.21469	2.10579	1	0.836957	0.722635	0	0.217776	0.146627	0	0.619181	0.500887	0
ZMO1378	eutP	ethanolamine transporter	-0.194305	0.250902	0	0.527963	0.836321	0	-0.722268	1.20553	0	-0.261589	0.236863	0	1.91386	2.28494	1	-2.17545	2.553	1	-0.127021	0.104705	0	-0.857932	0.986008	0	0.730912	0.815247	0
ZMO1380	ZMO1380	AraC family transcriptional regulator	-0.889679	1.15758	0	0.267249	0.273885	0	-1.15693	1.54516	1	-2.21557	2.08962	1	0.951559	0.834588	0	-3.16713	2.84051	1	0.436213	0.324708	0	-0.417061	0.307786	0	0.853274	0.731994	0
ZMO1382	ZMO1382	aspartate aminotransferase family protein	-0.0368526	0.0560932	0	1.11845	2.53502	1	-1.1553	2.60466	1	-0.346717	0.480586	0	1.911	2.95144	1	-2.25772	3.33619	1	0.273012	0.359915	0	0.325898	0.445756	0	-0.0528857	0.0569679	0
ZMO1387	ZMO1387	winged helix family two component transcriptional regulator	0.850471	2.3328	1	-0.124774	0.264501	0	0.975245	2.62222	1	1.20734	2.34066	1	0.127276	0.181082	0	1.08007	2.11627	1	0.493597	0.913337	0	-0.376824	0.660173	0	0.87042	1.71555	1
ZMO1388	ggt	gamma-glutamyltransferase	-0.49593	1.86768	1	0.16401	0.527494	0	-0.65994	2.4312	1	-0.661169	1.76127	1	0.417088	1.06682	0	-1.07826	2.742	1	-0.33069	0.811076	0	-0.0890678	0.169891	0	-0.241622	0.554425	0
ZMO1389	dsbD	Thiol:disulfide interchange protein DsbD	0.0169238	0.0227719	0	0.486636	0.986399	0	-0.469712	0.946183	0	-0.598446	0.835831	0	0.689516	0.988599	0	-1.28796	1.94142	1	0.632293	0.8925	0	0.283756	0.338582	0	0.348538	0.433821	0
ZMO1391	ZMO1391	diacylglycerol kinase catalytic region	0.554439	1.13624	0	0.800828	1.69429	1	-0.246389	0.429293	0	0.427283	0.550128	0	1.19107	1.78286	1	-0.763785	1.10254	0	0.681595	0.965711	0	0.410589	0.524058	0	0.271006	0.317287	0
ZMO1392	ZMO1392	hypothetical protein	0.654504	1.36446	1	0.834486	1.76185	1	-0.179982	0.293578	0	0.509532	0.679391	0	1.1871	1.77228	1	-0.677567	0.956072	0	0.799477	1.15829	0	0.481874	0.634853	0	0.317603	0.382588	0
ZMO1398	ZMO1398	hypothetical protein	0.376919	0.596147	0	0.394561	0.63028	0	-0.0176422	0.0200982	0	0.681784	0.803199	0	1.17222	1.49352	1	-0.490432	0.538612	0	0.072054	0.0604587	0	-0.383094	0.39903	0	0.455148	0.491805	0
ZMO1399	ZMO1399	fatty acid hydroxylase	0.29711	0.743215	0	0.714228	1.96579	1	-0.417118	1.11023	0	0.249523	0.394649	0	1.14985	2.21865	1	-0.900324	1.75538	1	0.344697	0.584395	0	0.278609	0.45102	0	0.0660878	0.0863852	0
ZMO1402	ZMO1402	iron-sulfur cluster assembly accessory protein	0.132972	0.239564	0	-0.316951	0.680898	0	0.449923	1.03427	0	-0.271813	0.370928	0	0.0429818	0.0472344	0	-0.314794	0.442953	0	0.537756	0.847983	0	-0.676885	1.11096	0	1.21464	2.0565	1
ZMO1412	ZMO1412	transcriptional regulator MucR family	-0.177161	0.476649	0	0.487827	1.56004	1	-0.664988	2.12045	1	-0.398735	0.837445	0	0.635434	1.42905	1	-1.03417	2.31133	1	0.0444128	0.0663447	0	0.34022	0.691649	0	-0.295807	0.583474	0
ZMO1413	ZMO1413	ribosomal-protein-alanine N-acetyltransferase	-0.133548	0.137989	0	0.108059	0.109116	0	-0.241607	0.272616	0	-0.673193	0.617535	0	0.707583	0.656107	0	-1.38078	1.42962	1	0.406097	0.334715	0	-0.491465	0.421166	0	0.897562	0.873855	0
ZMO1414	ZMO1414	tRNA(adenosine(37)-N6)-threonylcarbamoyltransferase complex dimerization subunit type 1 TsaB	-0.0897889	0.119225	0	-0.350943	0.588709	0	0.261154	0.411026	0	-0.481402	0.567243	0	0.0776496	0.0698716	0	-0.559051	0.680411	0	0.301824	0.322474	0	-0.779535	1.01224	0	1.08136	1.46255	1
ZMO1415	ZMO1415	Nfu/NifU-like scaffold protein	0.376725	1.02792	0	-0.269338	0.688785	0	0.646063	1.84516	1	0.065137	0.0883536	0	0.130607	0.191758	0	-0.0654704	0.0888438	0	0.688313	1.37354	1	-0.669284	1.3319	1	1.3576	2.64045	1
ZMO1417	ZMO1417	putative DEAD/DEAH box helicase	0.75666	2.31153	1	0.445789	1.36532	1	0.310872	0.903389	0	1.11128	2.3896	1	-0.449043	0.926325	0	1.56032	3.13733	1	0.402046	0.81199	0	1.34062	2.79362	1	-0.938575	2.05025	1
ZMO1424	clpB	ATP-dependent chaperone ClpB	-0.00657807	0.00558752	0	-1.07157	1.46073	1	1.06499	1.45109	1	-0.488228	0.382507	0	-0.0898315	0.0569147	0	-0.398396	0.299868	0	0.475071	0.370126	0	-2.05331	1.98909	1	2.52838	2.40484	1
ZMO1425	thiE2	thiamine monophosphate synthase	-0.320235	0.337444	0	-0.948954	1.23774	0	0.628719	0.764377	0	-0.745094	0.616955	0	-0.169442	0.109237	0	-0.575652	0.450681	0	0.104624	0.0648678	0	-1.72847	1.62738	1	1.83309	1.72843	1
ZMO1426	ZMO1426	DNA repair protein RadC	-0.170404	0.568565	0	0.1833	0.62138	0	-0.353704	1.34503	1	-0.341272	0.866015	0	0.693234	1.88914	1	-1.03451	2.70217	1	0.000463896	0.000778145	0	-0.326635	0.821807	0	0.327099	0.823206	0
ZMO1437	ZMO1437	lysine transporter LysE	-0.586939	0.823337	0	0.0427105	0.0417265	0	-0.629649	0.895308	0	-1.374	1.46613	1	0.104183	0.0742458	0	-1.47818	1.58418	1	0.20012	0.15201	0	-0.0187618	0.0125692	0	0.218881	0.168227	0
ZMO1440	ZMO1440	hypothetical protein	0.542593	2.49128	1	0.032175	0.10317	0	0.510418	2.36312	1	0.330784	1.05752	0	0.56989	1.89847	1	-0.239106	0.718978	0	0.754402	2.45532	1	-0.50554	1.68415	1	1.25994	3.61998	1
ZMO1449	mtlD	mannitol-1-phosphate dehydrogenase	-0.40182	1.0641	0	-0.553865	1.5208	1	0.152045	0.330262	0	-0.277997	0.450136	0	0.213307	0.327113	0	-0.491304	0.897045	0	-0.525644	0.971578	0	-1.32104	2.50716	1	0.795394	1.54568	1
ZMO1456	ZMO1456	LysE family translocator	0.263157	0.292487	0	0.0408433	0.0376378	0	0.222314	0.239823	0	0.5499	0.467709	0	-0.83718	0.779326	0	1.38708	1.39682	1	-0.0235853	0.0150057	0	0.918867	0.871265	0	-0.942452	0.897926	0
ZMO1466	ZMO1466	putative alpha/beta hydrolase	-0.104648	0.155876	0	-0.515267	1.03532	0	0.410619	0.791127	0	-0.589932	0.806256	0	0.134732	0.140262	0	-0.724665	1.02865	0	0.380636	0.473659	0	-1.16527	1.73113	1	1.5459	2.26769	1
ZMO1470	ZMO1470	transglycosylase domain-containing protein	0.802672	2.9928	1	0.17911	0.632176	0	0.623562	2.43935	1	1.14904	3.02048	1	0.325044	0.854277	0	0.823995	2.29863	1	0.456305	1.26606	0	0.0331759	0.0615367	0	0.423129	1.16272	0
ZMO1475	ZMO1475	TonB-dependent receptor plug domain	0.243852	0.207366	0	0.386374	0.356745	0	-0.142522	0.113178	0	1.41168	1.11651	0	-0.551498	0.360735	0	1.96318	1.60382	1	-0.923978	0.67487	0	1.32425	1.03698	0	-2.24823	1.84053	1
ZMO1482	ZMO1482	outer membrane autotransporter barrel domain protein	0.868349	4.14536	1	-0.113268	0.59257	0	0.981617	4.44968	1	0.917428	3.43917	1	-0.0977874	0.326031	0	1.01522	3.68113	1	0.81927	3.17405	1	-0.128748	0.454203	0	0.948018	3.51708	1
ZMO1484	ZMO1484	UvrD/REP helicase	0.103146	0.19606	0	-0.314609	0.744393	0	0.417755	1.04258	0	-0.244988	0.360879	0	0.048098	0.0579185	0	-0.293086	0.44815	0	0.451281	0.757247	0	-0.677316	1.21923	0	1.1286	2.07121	1
ZMO1485	ZMO1485	deoxyguanosinetriphosphate triphosphohydrolase	0.0760493	0.123234	0	-0.84895	1.98519	1	0.924999	2.15165	1	-0.300656	0.406196	0	-0.258979	0.339422	0	-0.0416775	0.0445251	0	0.452755	0.668177	0	-1.43892	2.34442	1	1.89168	2.93727	1
ZMO1487	ZMO1487	diguanylate phosphodiesterase	0.740127	2.36601	1	-0.115736	0.290659	0	0.855863	2.67542	1	0.878759	2.0169	1	-0.172665	0.309719	0	1.05142	2.37536	1	0.601496	1.36758	1	-0.0588059	0.0911378	0	0.660302	1.51237	1
ZMO1518	cbbF3	inositol monophosphatase	-0.360519	0.631731	0	-0.0929387	0.128209	0	-0.26758	0.43952	0	0.0597461	0.0546649	0	-0.593166	0.758923	0	0.652912	0.851587	0	-0.780784	1.05143	0	0.407289	0.480581	0	-1.18807	1.66808	1
ZMO1528	ZMO1528	multidrug efflux pump subunit AcrB	0.182553	0.568983	0	0.59267	2.12107	1	-0.410117	1.46671	1	-0.332573	0.773664	0	0.838267	2.12131	1	-1.17084	2.8249	1	0.69768	1.77688	1	0.347073	0.81438	0	0.350607	0.824328	0
ZMO1529	ZMO1529	multidrug efflux pump subunit AcrA	0.240777	0.631646	0	0.352285	0.996863	0	-0.111509	0.250177	0	-0.426458	0.829115	0	0.567527	1.15883	0	-0.993985	2.08094	1	0.908011	1.9088	1	0.137044	0.212447	0	0.770967	1.61907	1
ZMO1549	bolA1	BolA family protein	0.0706149	0.12243	0	0.111537	0.205259	0	-0.0409223	0.0676839	0	-0.810191	1.42439	1	0.21095	0.288354	0	-1.02114	1.8118	1	0.95142	1.68703	1	0.0121244	0.0134233	0	0.939296	1.66499	1
ZMO1576	ZMO1576	short-chain dehydrogenase/reductase SDR	-0.118784	0.178361	0	-0.717658	1.48687	1	0.598873	1.21883	0	-0.147405	0.153787	0	-0.336406	0.403852	0	0.189001	0.204184	0	-0.0901633	0.0893311	0	-1.09891	1.61679	1	1.00875	1.4772	1
ZMO1581	ZMO1581	antibiotic biosynthesis monooxygenase	0.641596	2.34175	1	-0.307283	1.09964	0	0.94888	3.20412	1	0.372677	0.918939	0	0.202766	0.439947	0	0.169911	0.355394	0	0.910516	2.34893	1	-0.817333	2.1309	1	1.72785	3.80515	1
ZMO1582	ZMO1582	uracil-DNA glycosylase-like protein	-0.393701	0.974628	0	-0.601279	1.5652	1	0.207578	0.449916	0	-0.493208	0.844157	0	-0.0139813	0.0161596	0	-0.479226	0.815589	0	-0.294194	0.451095	0	-1.18858	2.17628	1	0.894382	1.64968	1
ZMO1588	uvrA	excinuclease ABC A subunit	-0.286216	0.310733	0	-1.10588	1.53344	1	0.819667	1.10063	0	-0.303185	0.221206	0	-0.181844	0.123873	0	-0.12134	0.0796262	0	-0.269248	0.192876	0	-2.02992	1.99403	1	1.76068	1.73356	1
ZMO1608	eno	enolase	-0.33896	2.63891	1	0.381109	2.89804	1	-0.720069	4.41975	1	-0.550681	2.94651	1	0.529161	2.85684	1	-1.07984	4.56633	1	-0.127239	0.643372	0	0.233058	1.31057	1	-0.360297	2.05129	1
ZMO1609	ZMO1609	hypothetical protein	-0.178356	0.680795	0	0.561458	2.35655	1	-0.739814	2.95573	1	-0.576957	1.7428	1	1.00068	2.8555	1	-1.57764	3.92597	1	0.220245	0.577274	0	0.122236	0.283787	0	0.0980086	0.219074	0
ZMO1610	ZMO1610	hypothetical protein	-0.48902	0.767814	0	0.165773	0.209878	0	-0.654793	1.0845	0	-1.02277	1.21475	0	0.116367	0.0957159	0	-1.13914	1.36931	1	0.0447278	0.0347451	0	0.215178	0.190152	0	-0.17045	0.145968	0
ZMO1611	ZMO1611	hypothetical protein	-0.0706428	0.172892	0	0.468986	1.59575	1	-0.539629	1.84033	1	-0.493141	1.15364	0	0.508342	1.19413	0	-1.00148	2.3709	1	0.351856	0.775444	0	0.42963	0.983485	0	-0.0777741	0.130428	0
ZMO1623	rpoD	RNA polymerase sigma 70 subunit RpoD	0.168918	0.444843	0	-0.393149	1.2206	0	0.562067	1.7872	1	0.102329	0.164051	0	-0.0157477	0.0223065	0	0.118077	0.193151	0	0.235507	0.437222	0	-0.770551	1.73214	1	1.00606	2.23652	1
ZMO1630	ZMO1630	hypothetical protein	-0.851399	1.8958	1	0.0344277	0.0497039	0	-0.885827	1.96996	1	-1.02619	1.61362	1	0.21986	0.263166	0	-1.24605	1.95984	1	-0.676609	1.01672	0	-0.151004	0.170418	0	-0.525605	0.752935	0
ZMO1635	ZMO1635	hypothetical protein	0.217471	0.41486	0	-0.28168	0.568184	0	0.499152	1.12532	0	-0.192673	0.23775	0	0.00365003	0.00371431	0	-0.196323	0.243021	0	0.627616	0.98184	0	-0.567011	0.870722	0	1.19463	1.96586	1
ZMO1649	gnl	gluconolactonase	-1.54283	5.36995	1	0.238085	1.28478	0	-1.78092	5.7371	1	-1.68181	4.71003	1	-0.18841	0.648664	0	-1.4934	4.41244	1	-1.40386	4.25875	1	0.664581	2.51181	1	-2.06844	5.23387	1
ZMO1659	ftsH	ATP-dependent metalloprotease FtsH	0.181706	0.339428	0	-0.100209	0.16943	0	0.281916	0.577856	0	-0.326481	0.45311	0	0.390418	0.563285	0	-0.716899	1.16252	0	0.689894	1.11258	0	-0.590836	0.928559	0	1.28073	2.12522	1
ZMO1684	serC	phosphoserine aminotransferase	-0.0436948	0.235891	0	0.579483	3.61096	1	-0.623177	3.78621	1	0.0992759	0.414723	0	0.0653073	0.251653	0	0.0339686	0.119567	0	-0.186665	0.891059	0	1.09366	4.31634	1	-1.28032	4.71041	1
ZMO1685	serA1	D-3-phosphoglycerate dehydrogenase	-0.220812	0.861333	0	0.732133	2.89107	1	-0.952945	3.50193	1	-0.154598	0.367517	0	-0.081821	0.174333	0	-0.0727769	0.152668	0	-0.287026	0.778548	0	1.54609	3.83235	1	-1.83311	4.2504	1
ZMO1690	ZMO1690	chaperone DnaJ domain protein	0.377215	0.61231	0	-0.787776	1.44676	1	1.16499	2.14141	1	0.0681388	0.0582766	0	-0.509993	0.579666	0	0.578132	0.675188	0	0.686292	0.830398	0	-1.06556	1.37853	1	1.75185	2.26441	1
ZMO1694	ZMO1694	TonB-dependent receptor	1.93614	5.04517	1	-0.156906	0.51398	0	2.09305	5.24318	1	2.44366	4.75757	1	0.114059	0.231874	0	2.3296	4.63737	1	1.42862	3.43961	1	-0.427872	1.1281	0	1.85649	4.07288	1
ZMO1697	ZMO1697	HxlR family transcriptional regulator	0.285081	0.417172	0	-0.410508	0.649988	0	0.695589	1.21268	0	0.620399	0.704525	0	0.23263	0.217214	0	0.38777	0.397987	0	-0.0502382	0.0407624	0	-1.05365	1.30946	1	1.00341	1.24004	0
ZMO1698	ribA	GTP cyclohydrolase II	0.0451231	0.0721219	0	-0.402531	0.912148	0	0.447654	1.03342	0	-0.233756	0.311255	0	0.0982576	0.115265	0	-0.332014	0.475059	0	0.324002	0.461164	0	-0.903319	1.53597	1	1.22732	2.08513	1
ZMO1704	lon2	ATP-dependent protease La (LON) substrate-binding domain	0.183428	0.187404	0	-0.889299	1.22452	0	1.07273	1.50395	1	-0.203273	0.142166	0	-0.126581	0.0844416	0	-0.0766913	0.0495226	0	0.570128	0.47643	0	-1.65202	1.64453	1	2.22215	2.19439	1
ZMO1705	ZMO1705	thioredoxin domain-containing protein	0.196222	0.362178	0	-1.18409	2.63394	1	1.38032	2.97447	1	0.042272	0.0444866	0	-0.0884202	0.0977318	0	0.130692	0.150667	0	0.350173	0.4799	0	-2.27977	3.33296	1	2.62994	3.67289	1
ZMO1717	ZMO1717	TonB family protein	-0.137484	0.43617	0	0.3733	1.42152	1	-0.510784	1.95989	1	-0.426529	1.12031	0	0.663281	1.80276	1	-1.08981	2.81	1	0.151561	0.323157	0	0.0833183	0.161133	0	0.0682431	0.128804	0
ZMO1718	ZMO1718	hypothetical protein	-0.632681	2.3625	1	0.295909	1.08243	0	-0.92859	3.20974	1	-0.955181	2.49962	1	0.252248	0.590873	0	-1.20743	3.01642	1	-0.31018	0.759335	0	0.33957	0.846524	0	-0.64975	1.74678	1
ZMO1721	gloA3	glyoxalase/bleomycin resistance protein dioxygenase	-0.0732046	0.140018	0	-0.12026	0.247158	0	0.0470554	0.0861141	0	-0.285201	0.458512	0	1.11795	2.14298	1	-1.40315	2.61421	1	0.138792	0.19524	0	-1.35847	2.54458	1	1.49726	2.75611	1
ZMO1723	ZMO1723	laccase	-0.258499	0.690221	0	0.332771	0.934427	0	-0.59127	1.76277	1	-0.710302	1.4883	1	0.454484	0.896625	0	-1.16479	2.40521	1	0.193305	0.31903	0	0.211058	0.354403	0	-0.0177531	0.0236121	0
ZMO1728	ZMO1728	hypothetical protein	-0.49699	0.764854	0	0.764863	1.26574	0	-1.26185	2.11696	1	0.129913	0.105696	0	0.793261	0.884164	0	-0.663348	0.713234	0	-1.12389	1.32074	1	0.736464	0.80906	0	-1.86036	2.1995	1
ZMO1732	ahpC	alkyl hydroperoxide reductase	0.0900017	0.23218	0	0.0344517	0.0793781	0	0.05555	0.133946	0	-0.172197	0.331766	0	0.717249	1.75389	1	-0.889446	2.15813	1	0.352201	0.789391	0	-0.648346	1.58099	1	1.00055	2.39773	1
ZMO1734	ZMO1734	hypothetical protein	0.118918	0.217601	0	0.887138	2.17716	1	-0.76822	1.90023	1	-0.0975865	0.117561	0	1.15909	2.02231	1	-1.25667	2.18045	1	0.335423	0.495678	0	0.615192	1.02869	0	-0.279769	0.397759	0
ZMO1747	metF	5%2C10-methylenetetrahydrofolate reductase	0.252972	0.487665	0	0.301674	0.604289	0	-0.0487026	0.0739372	0	0.353362	0.480389	0	-0.514454	0.758313	0	0.867816	1.38964	1	0.152582	0.177901	0	1.1178	1.80999	1	-0.965221	1.5574	1
ZMO1748	ZMO1748	ArsR family transcriptional regulator	0.214733	1.01009	0	0.357409	1.76443	1	-0.142676	0.618732	0	0.433525	1.50518	1	-0.376689	1.29172	0	0.810213	2.70799	1	-0.00405853	0.00879506	0	1.09151	3.38812	1	-1.09557	3.39688	1
ZMO1751	ZMO1751	hypothetical protein	0.656236	1.11209	0	0.635789	1.07225	0	0.0204464	0.022618	0	0.922153	1.10396	0	1.11712	1.36947	1	-0.194967	0.173735	0	0.390318	0.392617	0	0.154459	0.133632	0	0.235859	0.216206	0
ZMO1753	fpr	ferredoxin--NADP(+) reductase Fpr	0.38392	2.18588	1	0.116991	0.584418	0	0.266929	1.52645	1	0.155821	0.543246	0	0.877214	3.23121	1	-0.721393	2.78628	1	0.61202	2.43119	1	-0.643231	2.53652	1	1.25525	4.09165	1
ZMO1782	ZMO1782	hypothetical protein	0.844546	1.99	1	-0.0656586	0.105701	0	0.910204	2.13505	1	1.35529	2.23793	1	-0.104729	0.120687	0	1.46002	2.39063	1	0.3338	0.465441	0	-0.0265885	0.0281505	0	0.360388	0.510922	0
ZMO1784	ZMO1784	hypothetical protein	1.36596	1.8334	1	0.322777	0.343286	0	1.04319	1.38436	1	1.72614	1.63595	1	0.3995	0.292839	0	1.32664	1.23066	0	1.00579	0.89279	0	0.246054	0.166868	0	0.759738	0.636695	0
ZMO1785	mscS4	mechanosensitive ion channel MscS	1.14785	3.09927	1	0.342741	0.948833	0	0.805107	2.32378	1	1.03008	2.12225	1	0.205144	0.335803	0	0.824935	1.7099	1	1.26562	2.54576	1	0.480337	0.938746	0	0.785279	1.62551	1
ZMO1786	ZMO1786	hypothetical protein	-0.499066	1.83363	1	-0.316277	1.12351	0	-0.182789	0.583935	0	0.00319978	0.00513994	0	-0.212958	0.46121	0	0.216157	0.469644	0	-1.00133	2.52728	1	-0.419597	1.04362	0	-0.581736	1.50321	1
ZMO1787	ZMO1787	hypothetical protein	-0.808858	1.58047	1	-0.0580022	0.0754533	0	-0.750856	1.46052	1	0.533992	0.656897	0	0.24242	0.253812	0	0.291572	0.315751	0	-2.15171	2.82453	1	-0.358425	0.40458	0	-1.79328	2.42997	1
ZMO1801	ihfB	integration host factor beta subunit	0.808156	3.1993	1	0.56033	2.38945	1	0.247826	1.02988	0	0.577491	1.77607	1	0.418771	1.26214	0	0.15872	0.39623	0	1.03882	2.98005	1	0.701889	2.1431	1	0.336932	0.983511	0
ZMO1802	ZMO1802	hypothetical protein	0.546295	1.93517	1	0.326083	1.11732	0	0.220211	0.701501	0	0.798925	1.99852	1	-0.279117	0.614106	0	1.07804	2.60989	1	0.293665	0.653252	0	0.931284	2.30172	1	-0.637618	1.59525	1
ZMO1806	ZMO1806	maltose O-acetyltransferase	-0.23769	0.31469	0	0.116421	0.138011	0	-0.35411	0.50915	0	-0.864284	0.983078	0	0.287983	0.262038	0	-1.15227	1.36347	1	0.388905	0.374757	0	-0.0551413	0.042515	0	0.444046	0.43991	0
ZMO1809	rfnE	electron transport complex RnfABCDGE type E subunit	0.132543	0.27873	0	-0.604487	1.65691	1	0.73703	2.01628	1	0.133974	0.188549	0	-0.886166	1.71896	1	1.02014	1.97533	1	0.131113	0.183946	0	-0.322808	0.536313	0	0.453921	0.810877	0
ZMO1810	rnfG	electron transport complex RnfABCDGE type G subunit	0.23381	0.779843	0	-0.74345	2.61574	1	0.97726	3.23131	1	0.309138	0.719006	0	-0.706046	1.8205	1	1.01518	2.54035	1	0.158482	0.320091	0	-0.780853	2.00777	1	0.939335	2.37665	1
ZMO1811	rnfD	electron transport complex RnfABCDGE type D subunit	0.348875	0.779227	0	-0.668864	1.63094	1	1.01774	2.43068	1	0.542312	0.872665	0	-0.496251	0.78468	0	1.03856	1.7936	1	0.155437	0.195626	0	-0.841476	1.44117	1	0.996914	1.72117	1
ZMO1812	rnfC	electron transport complex RnfABCDGE type C subunit	0.200806	0.652688	0	-0.719728	2.55685	1	0.920534	3.10469	1	0.221515	0.482347	0	-0.383417	0.93618	0	0.604933	1.56249	1	0.180097	0.375396	0	-1.05604	2.63631	1	1.23614	2.98632	1
ZMO1813	rnfB	electron transport complex RnfABCDGE type B subunit	0.340167	1.35728	1	-0.429152	1.73472	1	0.769319	2.91936	1	0.379138	1.03654	0	-0.122433	0.266387	0	0.501571	1.42045	1	0.301195	0.789121	0	-0.735872	2.09243	1	1.03707	2.81202	1
ZMO1823	nifH	nitrogenase reductase iron protein	0.468722	1.25122	0	-0.16185	0.350899	0	0.630573	1.71872	1	1.04107	2.00169	1	-0.249171	0.388638	0	1.29024	2.43221	1	-0.103624	0.139931	0	-0.0745296	0.097235	0	-0.0290942	0.0358415	0
ZMO1824	nifD	nitrogenase molybdenum-iron protein alpha chain	0.423307	1.24587	0	-0.251288	0.674009	0	0.674595	2.0223	1	0.794539	1.6886	1	-0.259295	0.459278	0	1.05383	2.21782	1	0.052075	0.0733789	0	-0.243282	0.425101	0	0.295357	0.538135	0
ZMO1827	nifN	nitrogenase molybdenum-iron cofactor biosynthesis protein NifN	0.57898	1.23158	0	-0.0658873	0.0970195	0	0.644867	1.38774	1	0.975166	1.49174	1	0.798769	1.19765	0	0.176397	0.198162	0	0.182794	0.206467	0	-0.930543	1.41847	1	1.11334	1.71272	1
ZMO1831	nifQ	NifQ family protein	-0.0545776	0.068442	0	-0.750591	1.41309	1	0.696013	1.30076	0	-0.240285	0.242455	0	-0.615067	0.751535	0	0.374782	0.411682	0	0.13113	0.121734	0	-0.886115	1.1557	0	1.01724	1.3489	1
ZMO1832	iscA	iron-sulfur cluster assembly accessory protein	2.12535	2.09976	1	-0.633231	0.586085	0	2.75858	2.796		2.46923	1.62053	1	-0.684297	0.381317	0	3.15353	2.38947	1	1.78148	1.435	1	-0.582165	0.40045	0	2.36364	1.87777	1
ZMO1834	nifS2	cysteine desulfurase NifS	0.466198	0.640534	0	-0.47527	0.655715	0	0.941468	1.45218	1	1.24714	1.35251	1	0.346889	0.294764	0	0.900253	0.931566	0	-0.314746	0.262774	0	-1.29743	1.41215	1	0.982683	1.03242	0
ZMO1847	ZMO1847	ABC transporter permease	0.502527	0.641805	0	1.05308	1.5134	1	-0.550553	0.716966	0	0.999458	0.966388	0	1.70299	1.73919	1	-0.703536	0.633967	0	0.00559629	0.00352739	0	0.403167	0.323027	0	-0.397571	0.317684	0
ZMO1853	dapA2	dihydrodipicolinate synthetase	-0.642649	3.46962	1	0.159313	0.918336	0	-0.801962	4.00446	1	-0.666423	2.75686	1	0.525934	2.25454	1	-1.19236	4.12751	1	-0.618876	2.59527	1	-0.207309	0.831688	0	-0.411566	1.78596	1
ZMO1855	yfeJ	glutamine amidotransferase class-I	-0.490208	1.83668	1	0.0733726	0.201092	0	-0.563581	2.10001	1	-0.369953	0.92122	0	0.638959	1.69204	1	-1.00891	2.58543	1	-0.610463	1.61433	1	-0.492214	1.27997	0	-0.118249	0.233973	0
ZMO1859	rpfN	carbohydrate porin	0.96943	4.35268	1	0.0414427	0.173944	0	0.927987	4.24422	1	0.997194	3.57469	1	-0.132412	0.455102	0	1.12961	3.87571	1	0.941666	3.43832	1	0.215298	0.820933	0	0.726368	2.84002	1
ZMO1864	ZMO1864	transposase IS5 family protein	-0.00747655	0.00826671	0	-0.645508	1.11047	0	0.638031	1.09568	0	0.433091	0.45358	0	-0.88028	1.06484	0	1.31337	1.65314	1	-0.448044	0.472677	0	-0.410735	0.425341	0	-0.037309	0.0298579	0
ZMO1872	ZMO1872	hypothetical protein	0.0574261	0.0843764	0	-0.186027	0.319896	0	0.243454	0.442265	0	-0.343776	0.441456	0	0.336032	0.429428	0	-0.679808	1.00489	0	0.458628	0.626944	0	-0.708087	1.05374	0	1.16671	1.81135	1
ZMO1873	ZMO1873	glutaredoxin-like protein	-0.246882	0.773487	0	-0.309839	1.01309	0	0.0629568	0.152719	0	-0.249804	0.51505	0	0.399647	0.909078	0	-0.649451	1.57027	1	-0.243961	0.500419	0	-1.01933	2.41945	1	0.775365	1.87971	1
ZMO1875	ZMO1875	DUF1476 domain-containing protein	-0.220988	0.48656	0	-0.299399	0.704023	0	0.0784113	0.144168	0	-0.352372	0.56312	0	0.427388	0.712031	0	-0.779759	1.4299	1	-0.0896048	0.113747	0	-1.02619	1.89728	1	0.936582	1.73251	1
ZMO1883	serA2	D-3-phosphoglycerate dehydrogenase	-0.413883	1.08805	0	0.500854	1.34909	1	-0.914737	2.44103	1	-0.756973	1.4502	1	0.380514	0.651336	0	-1.13749	2.17752	1	-0.0707936	0.092098	0	0.621193	1.16481	0	-0.691987	1.31484	1
ZMO1920	ZMO1920	hypothetical protein	0.508776	1.14923	0	-0.155011	0.276425	0	0.663787	1.54019	1	-0.392675	0.557844	0	-0.279962	0.370053	0	-0.112713	0.128969	0	1.41023	2.29087	1	-0.0300591	0.031503	0	1.44029	2.33413	1
ZMO1928	groES	chaperonin Cpn10	0.196924	0.299691	0	-1.07357	2.0964	1	1.27049	2.43826	1	0.0697907	0.0636279	0	-0.0830537	0.0766339	0	0.152844	0.149743	0	0.324057	0.35917	0	-2.06408	2.73691	1	2.38814	3.06473	1
ZMO1929	groEL	chaperonin GroEL	-0.171773	0.231495	0	-1.14838	2.06633	1	0.976612	1.76516	1	-0.422101	0.44723	0	-0.0989578	0.0846575	0	-0.323143	0.324155	0	0.0785553	0.0660781	0	-2.19781	2.69292	1	2.27637	2.7702	1
ZMO1936	ZMO1936	hypothetical protein	-0.529107	0.527697	0	-1.2505	1.44927	1	0.72139	0.768935	0	-0.321435	0.19318	0	-1.38688	1.10513	0	1.06544	0.810121	0	-0.736779	0.517843	0	-1.11411	0.854608	0	0.377335	0.23255	0
ZMO1937	ZMO1937	DNA-binding protein	-0.577417	0.526889	0	-1.32981	1.40736	1	0.752393	0.726915	0	0.452814	0.259508	0	-1.23347	0.868109	0	1.68629	1.24772	0	-1.60765	1.1823	0	-1.42615	1.03013	0	-0.1815	0.092471	0
ZMO1943	ZMO1943	VirD2 and DUF3363 domain-containing protein	-0.236488	0.212468	0	-1.42234	1.73405	1	1.18585	1.43344	1	-0.38858	0.253051	0	-0.63533	0.455617	0	0.24675	0.150173	0	-0.0843956	0.0470238	0	-2.20935	1.90345	1	2.12496	1.832	1
ZMO1944	ZMO1944	GntR transcriptional regulator with aminotransferase domain	-0.0656065	0.0939577	0	-1.05094	2.20819	1	0.985331	2.08075	1	0.10141	0.103536	0	-0.0294179	0.0279803	0	0.130828	0.137233	0	-0.232623	0.265565	0	-2.07246	2.91919	1	1.83983	2.65531	1
ZMO1945	ZMO1945	PhzF-like isomerase	0.0299284	0.052635	0	-0.664555	1.7987	1	0.694483	1.87878	1	-0.295713	0.474031	0	0.171659	0.247296	0	-0.467371	0.826038	0	0.35557	0.593313	0	-1.50077	2.74186	1	1.85634	3.22414	1
ZMO1948	ZMO1948	YbaK/prolyl-tRNA synthetase associated family protein	0.138116	0.133409	0	-0.573959	0.717205	0	0.712075	0.928614	0	0.114981	0.0747588	0	0.269798	0.192257	0	-0.154818	0.103195	0	0.161251	0.107907	0	-1.41772	1.37256	1	1.57897	1.54109	1
ZMO1949	ZMO1949	ribosyldihydronicotinamide dehydrogenase	-0.0831915	0.13062	0	-0.501916	1.09138	0	0.418725	0.882462	0	0.176049	0.20626	0	0.107267	0.117893	0	0.0687821	0.0727166	0	-0.342432	0.454499	0	-1.1111	1.77385	1	0.768667	1.19537	0
ZMO1951	rraA	ribonuclease activity regulator RraA family	0.0603413	0.121303	0	-0.835052	2.38489	1	0.895393	2.53197	1	0.576332	1.15074	0	-1.01221	2.0744	1	1.58854	3.03371	1	-0.455649	0.874545	0	-0.657894	1.33499	1	0.202245	0.327397	0
ZMO1961	ZMO1961	hypothetical protein	0.939249	4.0741	1	-0.429975	2.28599	1	1.36922	5.01686	1	1.15057	3.7239	1	-0.305623	1.12657	0	1.45619	4.30128	1	0.727931	2.66606	1	-0.554327	2.10098	1	1.28226	3.98752	1
ZMO1976	ZMO1976	hypothetical protein	-0.307242	0.586598	0	-0.909275	1.9904	1	0.602033	1.29834	0	0.860215	1.31324	1	-0.937318	1.44237	1	1.79753	2.67736	1	-1.4747	2.2598	1	-0.881232	1.34867	1	-0.593468	0.855208	0
ZMO1983	ZMO1983	SMP-30/Gluconolaconase/LRE domain-containing protein	-0.13467	0.232937	0	-0.746731	1.73038	1	0.61206	1.40405	1	0.200459	0.247297	0	-0.438157	0.633431	0	0.638616	0.995084	0	-0.4698	0.689416	0	-1.0553	1.72916	1	0.585505	0.89823	0
ZMO1984	ZMO1984	aldo/keto reductase	-0.297249	0.739691	0	-0.850044	2.29994	1	0.552794	1.50966	1	-0.0364547	0.0456703	0	-0.571581	1.06513	0	0.535126	0.986393	0	-0.558044	1.03591	0	-1.12851	2.17235	1	0.570463	1.06272	0
ZMO2001	ZMO2001	hypothetical protein	-1.08601	1.46119	1	0.320187	0.343947	0	-1.4062	1.90441	1	0.606746	0.489925	0	0.67747	0.560326	0	-0.0707239	0.0436557	0	-2.77876	2.57727	1	-0.0370963	0.0224012	0	-2.74167	2.54843	1
ZMO2009	ZMO2009	DUF465 domain-containing protein	1.2147	1.72055	1	1.14857	1.6245	1	0.0661205	0.0613863	0	0.832581	0.759513	0	1.76011	1.76334	1	-0.92753	0.86456	0	1.59681	1.59588	1	0.537039	0.445785	0	1.05977	1.01192	0
ZMO2013	ZMO2013	hypothetical protein	-0.0957595	0.205945	0	-0.27069	0.714978	0	0.174931	0.420517	0	0.38672	0.723814	0	-0.738845	1.52419	1	1.12556	2.29927	1	-0.578239	1.16371	0	0.197464	0.320668	0	-0.775703	1.60418	1
ZMO2018	ZMO2018	major facilitator superfamily transporter	0.126339	0.254009	0	-0.927627	2.4157	1	1.05397	2.6891	1	-0.383804	0.637655	0	-0.37815	0.626249	0	-0.00565346	0.00658596	0	0.636482	1.16248	0	-1.4771	2.66933	1	2.11359	3.48904	1
ZMO2020	ZMO2020	hypothetical protein	0.595776	0.690841	0	0.805701	0.991078	0	-0.209925	0.198414	0	0.324492	0.219889	0	-0.549095	0.410496	0	0.873587	0.721778	0	0.86706	0.715257	0	2.1605	1.97367	1	-1.29344	1.14768	0
ZMO2024	ZMO2024	hypothetical protein	-0.408362	0.570884	0	-0.532745	0.78812	0	0.124383	0.140751	0	-1.19632	1.34701	1	-1.33845	1.52068	1	0.14213	0.111089	0	0.3796	0.343372	0	0.272964	0.232501	0	0.106636	0.0812417	0
ZMO2026	ZMO2026	hypothetical protein	-0.595115	2.32988	1	0.204308	0.736284	0	-0.799423	2.97011	1	-0.978975	2.65014	1	0.359879	0.957149	0	-1.33885	3.36117	1	-0.211256	0.50316	0	0.0487373	0.0924118	0	-0.259993	0.647851	0
ZMO2027	ZMO2027	hypothetical protein	0.319031	1.09647	0	0.422122	1.4968	1	-0.103091	0.28232	0	0.614208	1.54268	1	-0.296437	0.665166	0	0.910645	2.2672	1	0.023854	0.0385451	0	1.14068	2.7452	1	-1.11683	2.69875	1
ZMO2035	ZMO2035	RepA replication protein	-0.59728	0.476429	0	-1.52517	1.439	1	0.927894	0.813213	0	-0.805026	0.449393	0	-1.57739	1.0114	0	0.772369	0.427381	0	-0.389535	0.190317	0	-1.47295	0.933177	0	1.08342	0.645071	0
ZMO2036	ZMO2036	Note=coding region shorted due to frameshift mutation%2C likely produces a nonfunctional protein product	-1.30796	2.8366	1	-0.830809	1.90258	1	-0.477153	1.0473	0	-1.97536	2.98453	1	-0.976057	1.57708	1	-0.999299	1.61629	1	-0.640568	0.985571	0	-0.68556	1.0667	0	0.0449927	0.0471225	0
